# Supplementary material for: CA125 and age-based models for ovarian cancer detection in primary care: a population-based external validation study
Source: Br J Cancer. 2025 Sep 17;133(10):1483–91. doi: 10.1038/s41416-025-03165-4 (PMC12603205; doi:10.1038/s41416-025-03165-4)
Supplement: Supplementary file 2 — Dataset containing the predicted risk by age category and CA125 level [file 41416_2025_3165_MOESM2_ESM.xls]

## Sheet: Sheet1
CA125 (U/ml)	Age category (years)	Predicted risk of invasive ovarian cancer (%)
1	18-29	0.0318703
2	18-29	0.0333798
3	18-29	0.0342958
4	18-29	0.0349609
5	18-29	0.0354856
6	18-29	0.0355782
7	18-29	0.0341739
8	18-29	0.0310816
9	18-29	0.026784
10	18-29	0.0225516
11	18-29	0.0206638
12	18-29	0.0221933
13	18-29	0.0283678
14	18-29	0.040205
15	18-29	0.0592305
16	18-29	0.0868671
17	18-29	0.123215
18	18-29	0.166484
19	18-29	0.215287
20	18-29	0.268437
21	18-29	0.324685
22	18-29	0.38283
23	18-29	0.441791
24	18-29	0.500651
25	18-29	0.558674
26	18-29	0.615301
27	18-29	0.670137
28	18-29	0.722933
29	18-29	0.773555
30	18-29	0.821972
31	18-29	0.868227
32	18-29	0.912421
33	18-29	0.954709
34	18-29	0.995257
35	18-29	1.03427
36	18-29	1.07196
37	18-29	1.10849
38	18-29	1.14416
39	18-29	1.1791
40	18-29	1.21354
41	18-29	1.2477
42	18-29	1.28174
43	18-29	1.31584
44	18-29	1.35001
45	18-29	1.38427
46	18-29	1.41857
47	18-29	1.45297
48	18-29	1.48744
49	18-29	1.52198
50	18-29	1.55663
51	18-29	1.59125
52	18-29	1.62604
53	18-29	1.66085
54	18-29	1.69571
55	18-29	1.73057
56	18-29	1.76555
57	18-29	1.80057
58	18-29	1.83567
59	18-29	1.8708
60	18-29	1.90598
61	18-29	1.94123
62	18-29	1.97651
63	18-29	2.01186
64	18-29	2.04724
65	18-29	2.08267
66	18-29	2.11815
67	18-29	2.15366
68	18-29	2.18923
69	18-29	2.22483
70	18-29	2.26056
71	18-29	2.29625
72	18-29	2.33189
73	18-29	2.36765
74	18-29	2.40354
75	18-29	2.43935
76	18-29	2.47513
77	18-29	2.51115
78	18-29	2.54709
79	18-29	2.58305
80	18-29	2.61895
81	18-29	2.65509
82	18-29	2.69105
83	18-29	2.72715
84	18-29	2.76337
85	18-29	2.79941
86	18-29	2.83572
87	18-29	2.87193
88	18-29	2.90815
89	18-29	2.94456
90	18-29	2.98089
91	18-29	3.01688
92	18-29	3.0532
93	18-29	3.08958
94	18-29	3.12626
95	18-29	3.16234
96	18-29	3.19875
97	18-29	3.23557
98	18-29	3.27202
99	18-29	3.30852
100	18-29	3.34503
101	18-29	3.38156
102	18-29	3.4177
103	18-29	3.45466
104	18-29	3.49126
105	18-29	3.52787
106	18-29	3.56406
107	18-29	3.6011
108	18-29	3.63774
109	18-29	3.67396
110	18-29	3.7111
111	18-29	3.74779
112	18-29	3.78452
113	18-29	3.82125
114	18-29	3.85747
115	18-29	3.89422
116	18-29	3.93149
117	18-29	3.96778
118	18-29	4.00504
119	18-29	4.04131
120	18-29	4.07812
121	18-29	4.11548
122	18-29	4.15232
123	18-29	4.1886
124	18-29	4.22599
125	18-29	4.26286
126	18-29	4.29986
127	18-29	4.33673
128	18-29	4.37292
129	18-29	4.41053
130	18-29	4.44668
131	18-29	4.48436
132	18-29	4.52124
133	18-29	4.55744
134	18-29	4.59432
135	18-29	4.63208
136	18-29	4.66825
137	18-29	4.70597
138	18-29	4.74213
139	18-29	4.77902
140	18-29	4.81687
141	18-29	4.85384
142	18-29	4.89082
143	18-29	4.92695
144	18-29	4.9639
145	18-29	5.00084
146	18-29	5.03785
147	18-29	5.07579
148	18-29	5.11278
149	18-29	5.14884
150	18-29	5.18581
151	18-29	5.22283
152	18-29	5.25979
153	18-29	5.29679
154	18-29	5.33377
155	18-29	5.37081
156	18-29	5.40782
157	18-29	5.44482
158	18-29	5.48182
159	18-29	5.51886
160	18-29	5.55587
161	18-29	5.59285
162	18-29	5.62988
163	18-29	5.66682
164	18-29	5.70386
165	18-29	5.74089
166	18-29	5.77792
167	18-29	5.81492
168	18-29	5.85193
169	18-29	5.88889
170	18-29	5.92591
171	18-29	5.96289
172	18-29	5.99988
173	18-29	6.03689
174	18-29	6.07396
175	18-29	6.11092
176	18-29	6.14783
177	18-29	6.18483
178	18-29	6.22185
179	18-29	6.25882
180	18-29	6.29583
181	18-29	6.33281
182	18-29	6.36976
183	18-29	6.40673
184	18-29	6.44368
185	18-29	6.48066
186	18-29	6.51759
187	18-29	6.55453
188	18-29	6.59147
189	18-29	6.62839
190	18-29	6.66536
191	18-29	6.70233
192	18-29	6.73919
193	18-29	6.77614
194	18-29	6.813
195	18-29	6.84991
196	18-29	6.88685
197	18-29	6.92377
198	18-29	6.96068
199	18-29	6.99755
200	18-29	7.0344
201	18-29	7.07132
202	18-29	7.1082
203	18-29	7.14498
204	18-29	7.18184
205	18-29	7.21873
206	18-29	7.25553
207	18-29	7.29235
208	18-29	7.32921
209	18-29	7.36606
210	18-29	7.40286
211	18-29	7.43969
212	18-29	7.47647
213	18-29	7.51327
214	18-29	7.55003
215	18-29	7.58684
216	18-29	7.62359
217	18-29	7.66031
218	18-29	7.69709
219	18-29	7.7339
220	18-29	7.77065
221	18-29	7.80734
222	18-29	7.84403
223	18-29	7.8807
224	18-29	7.91745
225	18-29	7.95412
226	18-29	7.99083
227	18-29	8.02748
228	18-29	8.06411
229	18-29	8.10083
230	18-29	8.13742
231	18-29	8.17409
232	18-29	8.21078
233	18-29	8.24737
234	18-29	8.28402
235	18-29	8.32057
236	18-29	8.35707
237	18-29	8.39373
238	18-29	8.43026
239	18-29	8.46683
240	18-29	8.5034
241	18-29	8.53992
242	18-29	8.57644
243	18-29	8.61306
244	18-29	8.64949
245	18-29	8.686
246	18-29	8.7225
247	18-29	8.75895
248	18-29	8.79538
249	18-29	8.83178
250	18-29	8.8683
251	18-29	8.90476
252	18-29	8.94116
253	18-29	8.97751
254	18-29	9.01395
255	18-29	9.05031
256	18-29	9.08675
257	18-29	9.12301
258	18-29	9.15937
259	18-29	9.19578
260	18-29	9.232
261	18-29	9.26835
262	18-29	9.30467
263	18-29	9.34097
264	18-29	9.37729
265	18-29	9.41348
266	18-29	9.44979
267	18-29	9.48601
268	18-29	9.52227
269	18-29	9.55844
270	18-29	9.59462
271	18-29	9.6309
272	18-29	9.66709
273	18-29	9.70316
274	18-29	9.73931
275	18-29	9.77572
276	18-29	9.81168
277	18-29	9.8479
278	18-29	9.88388
279	18-29	9.91998
280	18-29	9.95617
281	18-29	9.99223
282	18-29	10.0284
283	18-29	10.0644
284	18-29	10.1004
285	18-29	10.1363
286	18-29	10.1724
287	18-29	10.2084
288	18-29	10.2442
289	18-29	10.2803
290	18-29	10.3161
291	18-29	10.3521
292	18-29	10.3882
293	18-29	10.4241
294	18-29	10.4599
295	18-29	10.4958
296	18-29	10.5317
297	18-29	10.5675
298	18-29	10.6032
299	18-29	10.6392
300	18-29	10.6748
301	18-29	10.7108
302	18-29	10.7466
303	18-29	10.7822
304	18-29	10.8179
305	18-29	10.8539
306	18-29	10.8894
307	18-29	10.925
308	18-29	10.9608
309	18-29	10.9964
310	18-29	11.0321
311	18-29	11.0679
312	18-29	11.1037
313	18-29	11.1393
314	18-29	11.1746
315	18-29	11.2102
316	18-29	11.246
317	18-29	11.2817
318	18-29	11.3173
319	18-29	11.3525
320	18-29	11.388
321	18-29	11.4237
322	18-29	11.4592
323	18-29	11.4944
324	18-29	11.53
325	18-29	11.5656
326	18-29	11.601
327	18-29	11.6364
328	18-29	11.6716
329	18-29	11.707
330	18-29	11.7423
331	18-29	11.7778
332	18-29	11.8134
333	18-29	11.8486
334	18-29	11.8838
335	18-29	11.9192
336	18-29	11.9545
337	18-29	11.9898
338	18-29	12.025
339	18-29	12.06
340	18-29	12.0953
341	18-29	12.1303
342	18-29	12.1656
343	18-29	12.2008
344	18-29	12.2362
345	18-29	12.2711
346	18-29	12.3061
347	18-29	12.3413
348	18-29	12.3764
349	18-29	12.4115
350	18-29	12.4465
351	18-29	12.4817
352	18-29	12.5166
353	18-29	12.5515
354	18-29	12.5866
355	18-29	12.6218
356	18-29	12.6568
357	18-29	12.6918
358	18-29	12.7267
359	18-29	12.7615
360	18-29	12.7962
361	18-29	12.8311
362	18-29	12.8662
363	18-29	12.901
364	18-29	12.9356
365	18-29	12.9707
366	18-29	13.0055
367	18-29	13.0403
368	18-29	13.0749
369	18-29	13.1095
370	18-29	13.1446
371	18-29	13.1791
372	18-29	13.2137
373	18-29	13.2485
374	18-29	13.283
375	18-29	13.3177
376	18-29	13.3527
377	18-29	13.3869
378	18-29	13.4216
379	18-29	13.4562
380	18-29	13.4908
381	18-29	13.5255
382	18-29	13.56
383	18-29	13.5946
384	18-29	13.6288
385	18-29	13.6634
386	18-29	13.6981
387	18-29	13.7326
388	18-29	13.7669
389	18-29	13.8013
390	18-29	13.8358
391	18-29	13.87
392	18-29	13.9045
393	18-29	13.9387
394	18-29	13.9732
395	18-29	14.0074
396	18-29	14.0416
397	18-29	14.076
398	18-29	14.1101
399	18-29	14.1447
400	18-29	14.1787
401	18-29	14.213
402	18-29	14.2473
403	18-29	14.2812
404	18-29	14.3155
405	18-29	14.3496
406	18-29	14.384
407	18-29	14.418
408	18-29	14.4521
409	18-29	14.4859
410	18-29	14.5199
411	18-29	14.5541
412	18-29	14.5883
413	18-29	14.6223
414	18-29	14.6561
415	18-29	14.6903
416	18-29	14.7243
417	18-29	14.7579
418	18-29	14.7919
419	18-29	14.826
420	18-29	14.8597
421	18-29	14.8939
422	18-29	14.9274
423	18-29	14.9616
424	18-29	14.9955
425	18-29	15.0288
426	18-29	15.0632
427	18-29	15.0968
428	18-29	15.1306
429	18-29	15.1642
430	18-29	15.1982
431	18-29	15.2317
432	18-29	15.2651
433	18-29	15.2988
434	18-29	15.3327
435	18-29	15.3661
436	18-29	15.4001
437	18-29	15.4332
438	18-29	15.4671
439	18-29	15.5005
440	18-29	15.5341
441	18-29	15.5678
442	18-29	15.6014
443	18-29	15.6346
444	18-29	15.6682
445	18-29	15.7016
446	18-29	15.735
447	18-29	15.7685
448	18-29	15.8022
449	18-29	15.8353
450	18-29	15.8684
451	18-29	15.9016
452	18-29	15.9353
453	18-29	15.9686
454	18-29	16.0018
455	18-29	16.035
456	18-29	16.0682
457	18-29	16.1015
458	18-29	16.135
459	18-29	16.1681
460	18-29	16.2013
461	18-29	16.2344
462	18-29	16.2676
463	18-29	16.3011
464	18-29	16.3339
465	18-29	16.367
466	18-29	16.3999
467	18-29	16.4335
468	18-29	16.4666
469	18-29	16.4991
470	18-29	16.5326
471	18-29	16.5653
472	18-29	16.5981
473	18-29	16.6312
474	18-29	16.6646
475	18-29	16.6969
476	18-29	16.7302
477	18-29	16.7632
478	18-29	16.7962
479	18-29	16.8289
480	18-29	16.8615
481	18-29	16.8945
482	18-29	16.9272
483	18-29	16.9602
484	18-29	16.9929
485	18-29	17.0255
486	18-29	17.0579
487	18-29	17.0913
488	18-29	17.124
489	18-29	17.1565
490	18-29	17.1893
491	18-29	17.2217
492	18-29	17.2543
493	18-29	17.2869
494	18-29	17.3193
495	18-29	17.3558
496	18-29	17.3846
497	18-29	17.4169
498	18-29	17.4535
499	18-29	17.4861
500	18-29	17.5145
501	18-29	17.5471
502	18-29	17.5835
503	18-29	17.6119
504	18-29	17.6485
505	18-29	17.6767
506	18-29	17.7091
507	18-29	17.7456
508	18-29	17.778
509	18-29	17.8062
510	18-29	17.8385
511	18-29	17.8707
512	18-29	17.9031
513	18-29	17.9351
514	18-29	17.9675
515	18-29	17.9998
516	18-29	18.0362
517	18-29	18.0684
518	18-29	18.0963
519	18-29	18.1326
520	18-29	18.1646
521	18-29	18.1969
522	18-29	18.2246
523	18-29	18.2569
524	18-29	18.289
525	18-29	18.3207
526	18-29	18.353
527	18-29	18.385
528	18-29	18.4169
529	18-29	18.4491
530	18-29	18.4854
531	18-29	18.5172
532	18-29	18.549
533	18-29	18.5764
534	18-29	18.6127
535	18-29	18.6447
536	18-29	18.6765
537	18-29	18.7083
538	18-29	18.7359
539	18-29	18.772
540	18-29	18.7994
541	18-29	18.8313
542	18-29	18.8674
543	18-29	18.8991
544	18-29	18.9261
545	18-29	18.9624
546	18-29	18.9895
547	18-29	19.0259
548	18-29	19.0529
549	18-29	19.0889
550	18-29	19.1208
551	18-29	19.1521
552	18-29	19.1792
553	18-29	19.2154
554	18-29	19.2467
555	18-29	19.2785
556	18-29	19.3052
557	18-29	19.3413
558	18-29	19.3684
559	18-29	19.3997
560	18-29	19.4356
561	18-29	19.4626
562	18-29	19.4939
563	18-29	19.5251
564	18-29	19.5612
565	18-29	19.5879
566	18-29	19.6192
567	18-29	19.6507
568	18-29	19.6864
569	18-29	19.7179
570	18-29	19.7441
571	18-29	19.7755
572	18-29	19.8114
573	18-29	19.8427
574	18-29	19.8739
575	18-29	19.9003
576	18-29	19.9312
577	18-29	19.967
578	18-29	19.9936
579	18-29	20.0244
580	18-29	20.0556
581	18-29	20.0866
582	18-29	20.1177
583	18-29	20.1534
584	18-29	20.1848
585	18-29	20.2155
586	18-29	20.2466
587	18-29	20.2727
588	18-29	20.3085
589	18-29	20.3344
590	18-29	20.3701
591	18-29	20.3961
592	18-29	20.4319
593	18-29	20.4578
594	18-29	20.4935
595	18-29	20.5245
596	18-29	20.5499
597	18-29	20.5811
598	18-29	20.6167
599	18-29	20.6472
600	18-29	20.6732
601	18-29	20.7039
602	18-29	20.7394
603	18-29	20.7701
604	18-29	20.8008
605	18-29	20.8313
606	18-29	20.8568
607	18-29	20.8875
608	18-29	20.9181
609	18-29	20.9538
610	18-29	20.9844
611	18-29	21.0146
612	18-29	21.0404
613	18-29	21.0705
614	18-29	21.1012
615	18-29	21.1317
616	18-29	21.1619
617	18-29	21.1922
618	18-29	21.223
619	18-29	21.2529
620	18-29	21.2837
621	18-29	21.3138
622	18-29	21.3442
623	18-29	21.3744
624	18-29	21.4098
625	18-29	21.4401
626	18-29	21.4705
627	18-29	21.4954
628	18-29	21.5259
629	18-29	21.5557
630	18-29	21.5859
631	18-29	21.6214
632	18-29	21.6514
633	18-29	21.6763
634	18-29	21.712
635	18-29	21.742
636	18-29	21.7722
637	18-29	21.8022
638	18-29	21.8268
639	18-29	21.8623
640	18-29	21.8868
641	18-29	21.9169
642	18-29	21.9521
643	18-29	21.9821
644	18-29	22.0121
645	18-29	22.0365
646	18-29	22.0666
647	18-29	22.0965
648	18-29	22.1261
649	18-29	22.1616
650	18-29	22.1911
651	18-29	22.2214
652	18-29	22.251
653	18-29	22.2805
654	18-29	22.3104
655	18-29	22.335
656	18-29	22.3644
657	18-29	22.4075
658	18-29	22.4239
659	18-29	22.4533
660	18-29	22.4831
661	18-29	22.5131
662	18-29	22.5425
663	18-29	22.5855
664	18-29	22.6151
665	18-29	22.6445
666	18-29	22.6746
667	18-29	22.6904
668	18-29	22.7198
669	18-29	22.7493
670	18-29	22.7926
671	18-29	22.8081
672	18-29	22.8515
673	18-29	22.8809
674	18-29	22.9101
675	18-29	22.9397
676	18-29	22.9694
677	18-29	22.9986
678	18-29	23.0141
679	18-29	23.0573
680	18-29	23.0725
681	18-29	23.1158
682	18-29	23.131
683	18-29	23.1744
684	18-29	23.1896
685	18-29	23.2188
686	18-29	23.2481
687	18-29	23.2773
688	18-29	23.3206
689	18-29	23.3495
690	18-29	23.3645
691	18-29	23.3938
692	18-29	23.423
693	18-29	23.4519
694	18-29	23.4811
695	18-29	23.5101
696	18-29	23.539
697	18-29	23.5681
698	18-29	23.597
699	18-29	23.6261
700	18-29	23.655
701	18-29	23.6843
702	18-29	23.7275
703	18-29	23.7417
704	18-29	23.7707
705	18-29	23.8138
706	18-29	23.8283
707	18-29	23.872
708	18-29	23.886
709	18-29	23.9297
710	18-29	23.958
711	18-29	23.9724
712	18-29	24.0159
713	18-29	24.0298
714	18-29	24.0734
715	18-29	24.1021
716	18-29	24.1311
717	18-29	24.1597
718	18-29	24.1883
719	18-29	24.2022
720	18-29	24.2307
721	18-29	24.2739
722	18-29	24.2877
723	18-29	24.3164
724	18-29	24.3599
725	18-29	24.3734
726	18-29	24.417
727	18-29	24.4458
728	18-29	24.4591
729	18-29	24.4875
730	18-29	24.5311
731	18-29	24.5596
732	18-29	24.5883
733	18-29	24.6163
734	18-29	24.645
735	18-29	24.6731
736	18-29	24.6863
737	18-29	24.7299
738	18-29	24.7431
739	18-29	24.7862
740	18-29	24.8149
741	18-29	24.843
742	18-29	24.8558
743	18-29	24.8998
744	18-29	24.913
745	18-29	24.9405
746	18-29	24.9689
747	18-29	25.0125
748	18-29	25.0252
749	18-29	25.0689
750	18-29	25.0815
751	18-29	25.1095
752	18-29	25.1535
753	18-29	25.1815
754	18-29	25.1937
755	18-29	25.2374
756	18-29	25.2499
757	18-29	25.2932
758	18-29	25.3057
759	18-29	25.3337
760	18-29	25.3619
761	18-29	25.4056
762	18-29	25.4334
763	18-29	25.4456
764	18-29	25.4891
765	18-29	25.5016
766	18-29	25.5451
767	18-29	25.573
768	18-29	25.5849
769	18-29	25.6127
770	18-29	25.6404
771	18-29	25.6682
772	18-29	25.6958
773	18-29	25.7237
774	18-29	25.7675
775	18-29	25.779
776	18-29	25.8229
777	18-29	25.8343
778	18-29	25.8781
779	18-29	25.8899
780	18-29	25.9333
781	18-29	25.961
782	18-29	25.9724
783	18-29	26
784	18-29	26.0438
785	18-29	26.0553
786	18-29	26.0826
787	18-29	26.1102
788	18-29	26.1543
789	18-29	26.1653
790	18-29	26.1926
791	18-29	26.2199
792	18-29	26.2475
793	18-29	26.2748
794	18-29	26.3024
795	18-29	26.3458
796	18-29	26.3567
797	18-29	26.3839
798	18-29	26.428
799	18-29	26.439
800	18-29	26.4664
801	18-29	26.5101
802	18-29	26.5208
803	18-29	26.5644
804	18-29	26.5922
805	18-29	26.6191
806	18-29	26.6296
807	18-29	26.657
808	18-29	26.6841
809	18-29	26.7113
810	18-29	26.7383
811	18-29	26.7656
812	18-29	26.8092
813	18-29	26.8364
814	18-29	26.8637
815	18-29	26.8903
816	18-29	26.9008
817	18-29	26.9445
818	18-29	26.9544
819	18-29	26.9818
820	18-29	27.0084
821	18-29	27.0352
822	18-29	27.0627
823	18-29	27.1062
824	18-29	27.1163
825	18-29	27.1603
826	18-29	27.1702
827	18-29	27.2141
828	18-29	27.2239
829	18-29	27.2508
830	18-29	27.2948
831	18-29	27.3216
832	18-29	27.3482
833	18-29	27.3579
834	18-29	27.3843
835	18-29	27.4114
836	18-29	27.4378
837	18-29	27.4648
838	18-29	27.4914
839	18-29	27.5179
840	18-29	27.5445
841	18-29	27.5887
842	18-29	27.6157
843	18-29	27.6419
844	18-29	27.6512
845	18-29	27.6953
846	18-29	27.7216
847	18-29	27.731
848	18-29	27.7747
849	18-29	27.7839
850	18-29	27.8104
851	18-29	27.8543
852	18-29	27.8806
853	18-29	27.9072
854	18-29	27.934
855	18-29	27.9423
856	18-29	27.9866
857	18-29	27.9957
858	18-29	28.0394
859	18-29	28.0661
860	18-29	28.0921
861	18-29	28.1186
862	18-29	28.1449
863	18-29	28.1537
864	18-29	28.1798
865	18-29	28.2238
866	18-29	28.2321
867	18-29	28.2583
868	18-29	28.3024
869	18-29	28.3107
870	18-29	28.3369
871	18-29	28.3628
872	18-29	28.4067
873	18-29	28.4152
874	18-29	28.4416
875	18-29	28.4677
876	18-29	28.5119
877	18-29	28.5196
878	18-29	28.5457
879	18-29	28.5898
880	18-29	28.598
881	18-29	28.6416
882	18-29	28.6679
883	18-29	28.6756
884	18-29	28.7202
885	18-29	28.7461
886	18-29	28.7538
887	18-29	28.7975
888	18-29	28.8234
889	18-29	28.8315
890	18-29	28.8753
891	18-29	28.9016
892	18-29	28.9092
893	18-29	28.9345
894	18-29	28.9605
895	18-29	29.0046
896	18-29	29.0304
897	18-29	29.0563
898	18-29	29.082
899	18-29	29.1077
900	18-29	29.1151
901	18-29	29.1594
902	18-29	29.1661
903	18-29	29.2107
904	18-29	29.2177
905	18-29	29.2621
906	18-29	29.2876
907	18-29	29.2946
908	18-29	29.3204
909	18-29	29.3454
910	18-29	29.3715
911	18-29	29.4159
912	18-29	29.4222
913	18-29	29.4665
914	18-29	29.4732
915	18-29	29.4991
916	18-29	29.5242
917	18-29	29.55
918	18-29	29.5749
919	18-29	29.6005
920	18-29	29.6262
921	18-29	29.6516
922	18-29	29.6767
923	18-29	29.7212
924	18-29	29.7274
925	18-29	29.7716
926	18-29	29.7969
927	18-29	29.8039
928	18-29	29.8289
929	18-29	29.8541
930	18-29	29.879
931	18-29	29.9049
932	18-29	29.9296
933	18-29	29.955
934	18-29	30.0046
935	18-29	30.0055
936	18-29	30.0545
937	18-29	30.0557
938	18-29	30.0808
939	18-29	30.1303
940	18-29	30.1557
941	18-29	30.1807
942	18-29	30.1817
943	18-29	30.2065
944	18-29	30.2315
945	18-29	30.2562
946	18-29	30.2815
947	18-29	30.3064
948	18-29	30.3559
949	18-29	30.3807
950	18-29	30.3812
951	18-29	30.4311
952	18-29	30.4558
953	18-29	30.4563
954	18-29	30.5057
955	18-29	30.5305
956	18-29	30.5557
957	18-29	30.5557
958	18-29	30.5804
959	18-29	30.6056
960	18-29	30.6305
961	18-29	30.68
962	18-29	30.7043
963	18-29	30.7291
964	18-29	30.7295
965	18-29	30.7542
966	18-29	30.8039
967	18-29	30.8034
968	18-29	30.853
969	18-29	30.8531
970	18-29	30.8775
971	18-29	30.9019
972	18-29	30.9266
973	18-29	30.9513
974	18-29	31.0009
975	18-29	31.0254
976	18-29	31.0506
977	18-29	31.0499
978	18-29	31.0995
979	18-29	31.1236
980	18-29	31.1484
981	18-29	31.1733
982	18-29	31.1727
983	18-29	31.2221
984	18-29	31.2211
985	18-29	31.2461
986	18-29	31.2702
987	18-29	31.2945
988	18-29	31.3188
989	18-29	31.3686
990	18-29	31.3928
991	18-29	31.3918
992	18-29	31.4162
993	18-29	31.4408
994	18-29	31.465
995	18-29	31.5151
996	18-29	31.5392
997	18-29	31.5379
998	18-29	31.588
999	18-29	31.6119
1000	18-29	31.611
1	30-39	0.0167317
2	30-39	0.0175243
3	30-39	0.0180053
4	30-39	0.0183545
5	30-39	0.01863
6	30-39	0.0186787
7	30-39	0.0179413
8	30-39	0.0163176
9	30-39	0.0140611
10	30-39	0.0118389
11	30-39	0.0108477
12	30-39	0.0116508
13	30-39	0.0148926
14	30-39	0.0211082
15	30-39	0.0310999
16	30-39	0.0456174
17	30-39	0.0647173
18	30-39	0.087463
19	30-39	0.113129
20	30-39	0.141097
21	30-39	0.170711
22	30-39	0.201342
23	30-39	0.23242
24	30-39	0.263465
25	30-39	0.294086
26	30-39	0.323987
27	30-39	0.35296
28	30-39	0.38087
29	30-39	0.407644
30	30-39	0.433265
31	30-39	0.457755
32	30-39	0.481163
33	30-39	0.503572
34	30-39	0.525068
35	30-39	0.545757
36	30-39	0.565755
37	30-39	0.585146
38	30-39	0.604082
39	30-39	0.62264
40	30-39	0.640941
41	30-39	0.659096
42	30-39	0.677196
43	30-39	0.695332
44	30-39	0.713513
45	30-39	0.731746
46	30-39	0.750009
47	30-39	0.768333
48	30-39	0.786699
49	30-39	0.80511
50	30-39	0.823583
51	30-39	0.842052
52	30-39	0.860614
53	30-39	0.879191
54	30-39	0.897805
55	30-39	0.916428
56	30-39	0.935116
57	30-39	0.953833
58	30-39	0.972603
59	30-39	0.991392
60	30-39	1.01022
61	30-39	1.02909
62	30-39	1.04798
63	30-39	1.06692
64	30-39	1.08588
65	30-39	1.10487
66	30-39	1.12389
67	30-39	1.14294
68	30-39	1.16203
69	30-39	1.18114
70	30-39	1.20033
71	30-39	1.2195
72	30-39	1.23865
73	30-39	1.25788
74	30-39	1.27718
75	30-39	1.29645
76	30-39	1.31571
77	30-39	1.3351
78	30-39	1.35446
79	30-39	1.37383
80	30-39	1.39318
81	30-39	1.41267
82	30-39	1.43206
83	30-39	1.45154
84	30-39	1.4711
85	30-39	1.49056
86	30-39	1.51017
87	30-39	1.52974
88	30-39	1.54932
89	30-39	1.56901
90	30-39	1.58866
91	30-39	1.60814
92	30-39	1.62781
93	30-39	1.64751
94	30-39	1.66739
95	30-39	1.68694
96	30-39	1.70668
97	30-39	1.72665
98	30-39	1.74643
99	30-39	1.76624
100	30-39	1.78607
101	30-39	1.80591
102	30-39	1.82555
103	30-39	1.84564
104	30-39	1.86555
105	30-39	1.88546
106	30-39	1.90516
107	30-39	1.92533
108	30-39	1.94528
109	30-39	1.96502
110	30-39	1.98526
111	30-39	2.00527
112	30-39	2.0253
113	30-39	2.04534
114	30-39	2.06512
115	30-39	2.08518
116	30-39	2.10554
117	30-39	2.12538
118	30-39	2.14575
119	30-39	2.16558
120	30-39	2.18572
121	30-39	2.20617
122	30-39	2.22634
123	30-39	2.24621
124	30-39	2.2667
125	30-39	2.28691
126	30-39	2.3072
127	30-39	2.32743
128	30-39	2.34729
129	30-39	2.36794
130	30-39	2.38779
131	30-39	2.40849
132	30-39	2.42876
133	30-39	2.44866
134	30-39	2.46895
135	30-39	2.48972
136	30-39	2.50963
137	30-39	2.5304
138	30-39	2.55032
139	30-39	2.57065
140	30-39	2.59152
141	30-39	2.61191
142	30-39	2.63231
143	30-39	2.65225
144	30-39	2.67265
145	30-39	2.69305
146	30-39	2.7135
147	30-39	2.73448
148	30-39	2.75493
149	30-39	2.77487
150	30-39	2.79534
151	30-39	2.81583
152	30-39	2.8363
153	30-39	2.8568
154	30-39	2.87729
155	30-39	2.89782
156	30-39	2.91835
157	30-39	2.93888
158	30-39	2.95942
159	30-39	2.97999
160	30-39	3.00055
161	30-39	3.0211
162	30-39	3.04168
163	30-39	3.06223
164	30-39	3.08284
165	30-39	3.10344
166	30-39	3.12406
167	30-39	3.14467
168	30-39	3.16529
169	30-39	3.18589
170	30-39	3.20653
171	30-39	3.22717
172	30-39	3.24781
173	30-39	3.26847
174	30-39	3.28917
175	30-39	3.30982
176	30-39	3.33045
177	30-39	3.35114
178	30-39	3.37184
179	30-39	3.39253
180	30-39	3.41324
181	30-39	3.43395
182	30-39	3.45465
183	30-39	3.47537
184	30-39	3.49608
185	30-39	3.51682
186	30-39	3.53754
187	30-39	3.55827
188	30-39	3.57902
189	30-39	3.59975
190	30-39	3.62052
191	30-39	3.64131
192	30-39	3.66203
193	30-39	3.68282
194	30-39	3.70357
195	30-39	3.72434
196	30-39	3.74515
197	30-39	3.76595
198	30-39	3.78676
199	30-39	3.80754
200	30-39	3.82833
201	30-39	3.84916
202	30-39	3.86997
203	30-39	3.89075
204	30-39	3.91157
205	30-39	3.93242
206	30-39	3.95322
207	30-39	3.97405
208	30-39	3.9949
209	30-39	4.01576
210	30-39	4.03659
211	30-39	4.05746
212	30-39	4.0783
213	30-39	4.09916
214	30-39	4.12
215	30-39	4.14088
216	30-39	4.16174
217	30-39	4.18259
218	30-39	4.20347
219	30-39	4.22439
220	30-39	4.24528
221	30-39	4.26614
222	30-39	4.28701
223	30-39	4.30787
224	30-39	4.32879
225	30-39	4.34968
226	30-39	4.37059
227	30-39	4.39147
228	30-39	4.41236
229	30-39	4.4333
230	30-39	4.45418
231	30-39	4.47511
232	30-39	4.49606
233	30-39	4.51695
234	30-39	4.5379
235	30-39	4.55879
236	30-39	4.57967
237	30-39	4.60064
238	30-39	4.62154
239	30-39	4.64248
240	30-39	4.66342
241	30-39	4.68435
242	30-39	4.70528
243	30-39	4.72627
244	30-39	4.74717
245	30-39	4.76812
246	30-39	4.78907
247	30-39	4.81001
248	30-39	4.83093
249	30-39	4.85185
250	30-39	4.87285
251	30-39	4.89381
252	30-39	4.91476
253	30-39	4.93568
254	30-39	4.95666
255	30-39	4.9776
256	30-39	4.9986
257	30-39	5.0195
258	30-39	5.04047
259	30-39	5.06147
260	30-39	5.08237
261	30-39	5.10336
262	30-39	5.12433
263	30-39	5.1453
264	30-39	5.1663
265	30-39	5.18722
266	30-39	5.20822
267	30-39	5.22918
268	30-39	5.25017
269	30-39	5.27111
270	30-39	5.29207
271	30-39	5.3131
272	30-39	5.33408
273	30-39	5.35499
274	30-39	5.37596
275	30-39	5.3971
276	30-39	5.41797
277	30-39	5.43901
278	30-39	5.45992
279	30-39	5.4809
280	30-39	5.50194
281	30-39	5.52292
282	30-39	5.54398
283	30-39	5.5649
284	30-39	5.58588
285	30-39	5.60682
286	30-39	5.62786
287	30-39	5.64882
288	30-39	5.6697
289	30-39	5.69075
290	30-39	5.71167
291	30-39	5.73267
292	30-39	5.75378
293	30-39	5.77476
294	30-39	5.79569
295	30-39	5.81667
296	30-39	5.83764
297	30-39	5.85861
298	30-39	5.87951
299	30-39	5.9006
300	30-39	5.92146
301	30-39	5.94257
302	30-39	5.96353
303	30-39	5.98444
304	30-39	6.00534
305	30-39	6.02651
306	30-39	6.04736
307	30-39	6.06828
308	30-39	6.08928
309	30-39	6.11023
310	30-39	6.1312
311	30-39	6.15225
312	30-39	6.17333
313	30-39	6.19427
314	30-39	6.21508
315	30-39	6.23608
316	30-39	6.25719
317	30-39	6.2782
318	30-39	6.29919
319	30-39	6.31997
320	30-39	6.34094
321	30-39	6.36201
322	30-39	6.38301
323	30-39	6.40381
324	30-39	6.42485
325	30-39	6.4459
326	30-39	6.46682
327	30-39	6.48778
328	30-39	6.50863
329	30-39	6.5296
330	30-39	6.55052
331	30-39	6.57153
332	30-39	6.59262
333	30-39	6.61349
334	30-39	6.63441
335	30-39	6.65544
336	30-39	6.67637
337	30-39	6.69732
338	30-39	6.71829
339	30-39	6.73906
340	30-39	6.76006
341	30-39	6.7809
342	30-39	6.8019
343	30-39	6.82285
344	30-39	6.84389
345	30-39	6.86471
346	30-39	6.88558
347	30-39	6.90659
348	30-39	6.92751
349	30-39	6.94843
350	30-39	6.96933
351	30-39	6.99035
352	30-39	7.01118
353	30-39	7.03206
354	30-39	7.05304
355	30-39	7.07406
356	30-39	7.09502
357	30-39	7.11595
358	30-39	7.13684
359	30-39	7.15771
360	30-39	7.17849
361	30-39	7.19937
362	30-39	7.22042
363	30-39	7.24132
364	30-39	7.26209
365	30-39	7.28311
366	30-39	7.30401
367	30-39	7.3249
368	30-39	7.34571
369	30-39	7.36649
370	30-39	7.38759
371	30-39	7.40834
372	30-39	7.42918
373	30-39	7.45013
374	30-39	7.47093
375	30-39	7.49181
376	30-39	7.5129
377	30-39	7.5335
378	30-39	7.55447
379	30-39	7.57533
380	30-39	7.59621
381	30-39	7.61717
382	30-39	7.63798
383	30-39	7.65889
384	30-39	7.67955
385	30-39	7.70045
386	30-39	7.72143
387	30-39	7.74231
388	30-39	7.76311
389	30-39	7.78394
390	30-39	7.80482
391	30-39	7.82552
392	30-39	7.84645
393	30-39	7.86722
394	30-39	7.88813
395	30-39	7.90887
396	30-39	7.92965
397	30-39	7.9505
398	30-39	7.97124
399	30-39	7.99222
400	30-39	8.01293
401	30-39	8.03377
402	30-39	8.05467
403	30-39	8.07528
404	30-39	8.09613
405	30-39	8.11691
406	30-39	8.13787
407	30-39	8.15859
408	30-39	8.17939
409	30-39	8.20002
410	30-39	8.22073
411	30-39	8.24165
412	30-39	8.26252
413	30-39	8.28327
414	30-39	8.30394
415	30-39	8.32484
416	30-39	8.3456
417	30-39	8.36614
418	30-39	8.38697
419	30-39	8.40785
420	30-39	8.4285
421	30-39	8.4494
422	30-39	8.46993
423	30-39	8.49091
424	30-39	8.51173
425	30-39	8.53214
426	30-39	8.55321
427	30-39	8.57385
428	30-39	8.59459
429	30-39	8.61524
430	30-39	8.63612
431	30-39	8.65674
432	30-39	8.67728
433	30-39	8.698
434	30-39	8.71885
435	30-39	8.73942
436	30-39	8.76038
437	30-39	8.78078
438	30-39	8.80164
439	30-39	8.82227
440	30-39	8.84296
441	30-39	8.86375
442	30-39	8.88446
443	30-39	8.905
444	30-39	8.92577
445	30-39	8.94641
446	30-39	8.967
447	30-39	8.98771
448	30-39	9.00858
449	30-39	9.02906
450	30-39	9.04954
451	30-39	9.07012
452	30-39	9.09096
453	30-39	9.11161
454	30-39	9.13215
455	30-39	9.15278
456	30-39	9.17336
457	30-39	9.19403
458	30-39	9.21481
459	30-39	9.23534
460	30-39	9.25596
461	30-39	9.27656
462	30-39	9.29715
463	30-39	9.31798
464	30-39	9.3384
465	30-39	9.35902
466	30-39	9.37947
467	30-39	9.40041
468	30-39	9.421
469	30-39	9.44127
470	30-39	9.46212
471	30-39	9.48253
472	30-39	9.50299
473	30-39	9.52363
474	30-39	9.54452
475	30-39	9.56467
476	30-39	9.5855
477	30-39	9.60608
478	30-39	9.62669
479	30-39	9.64717
480	30-39	9.66752
481	30-39	9.68823
482	30-39	9.70865
483	30-39	9.72937
484	30-39	9.74984
485	30-39	9.77023
486	30-39	9.79055
487	30-39	9.8115
488	30-39	9.83201
489	30-39	9.85242
490	30-39	9.87297
491	30-39	9.89332
492	30-39	9.91384
493	30-39	9.93432
494	30-39	9.95469
495	30-39	9.97763
496	30-39	9.99575
497	30-39	10.016
498	30-39	10.0391
499	30-39	10.0596
500	30-39	10.0775
501	30-39	10.0981
502	30-39	10.121
503	30-39	10.1389
504	30-39	10.162
505	30-39	10.1798
506	30-39	10.2003
507	30-39	10.2233
508	30-39	10.2437
509	30-39	10.2616
510	30-39	10.282
511	30-39	10.3024
512	30-39	10.3228
513	30-39	10.3431
514	30-39	10.3636
515	30-39	10.3841
516	30-39	10.4071
517	30-39	10.4275
518	30-39	10.4452
519	30-39	10.4682
520	30-39	10.4885
521	30-39	10.509
522	30-39	10.5266
523	30-39	10.5471
524	30-39	10.5675
525	30-39	10.5876
526	30-39	10.6082
527	30-39	10.6285
528	30-39	10.6488
529	30-39	10.6693
530	30-39	10.6924
531	30-39	10.7126
532	30-39	10.7329
533	30-39	10.7503
534	30-39	10.7735
535	30-39	10.7939
536	30-39	10.8142
537	30-39	10.8344
538	30-39	10.8521
539	30-39	10.8751
540	30-39	10.8926
541	30-39	10.913
542	30-39	10.9361
543	30-39	10.9564
544	30-39	10.9736
545	30-39	10.9968
546	30-39	11.0141
547	30-39	11.0375
548	30-39	11.0548
549	30-39	11.0778
550	30-39	11.0983
551	30-39	11.1183
552	30-39	11.1357
553	30-39	11.1589
554	30-39	11.179
555	30-39	11.1994
556	30-39	11.2166
557	30-39	11.2398
558	30-39	11.2572
559	30-39	11.2773
560	30-39	11.3004
561	30-39	11.3177
562	30-39	11.3379
563	30-39	11.358
564	30-39	11.3812
565	30-39	11.3984
566	30-39	11.4186
567	30-39	11.4389
568	30-39	11.4619
569	30-39	11.4822
570	30-39	11.4992
571	30-39	11.5194
572	30-39	11.5426
573	30-39	11.5628
574	30-39	11.583
575	30-39	11.6
576	30-39	11.62
577	30-39	11.6432
578	30-39	11.6603
579	30-39	11.6803
580	30-39	11.7005
581	30-39	11.7205
582	30-39	11.7407
583	30-39	11.7638
584	30-39	11.7842
585	30-39	11.8041
586	30-39	11.8243
587	30-39	11.8412
588	30-39	11.8644
589	30-39	11.8813
590	30-39	11.9044
591	30-39	11.9213
592	30-39	11.9447
593	30-39	11.9615
594	30-39	11.9847
595	30-39	12.0049
596	30-39	12.0214
597	30-39	12.0417
598	30-39	12.0649
599	30-39	12.0847
600	30-39	12.1017
601	30-39	12.1217
602	30-39	12.1449
603	30-39	12.1649
604	30-39	12.1849
605	30-39	12.2049
606	30-39	12.2215
607	30-39	12.2415
608	30-39	12.2616
609	30-39	12.2849
610	30-39	12.3049
611	30-39	12.3246
612	30-39	12.3415
613	30-39	12.3612
614	30-39	12.3813
615	30-39	12.4013
616	30-39	12.4211
617	30-39	12.4409
618	30-39	12.4612
619	30-39	12.4808
620	30-39	12.501
621	30-39	12.5207
622	30-39	12.5407
623	30-39	12.5605
624	30-39	12.5838
625	30-39	12.6037
626	30-39	12.6236
627	30-39	12.64
628	30-39	12.6601
629	30-39	12.6797
630	30-39	12.6996
631	30-39	12.723
632	30-39	12.7427
633	30-39	12.7591
634	30-39	12.7826
635	30-39	12.8024
636	30-39	12.8224
637	30-39	12.8422
638	30-39	12.8583
639	30-39	12.8818
640	30-39	12.898
641	30-39	12.9179
642	30-39	12.9411
643	30-39	12.961
644	30-39	12.9808
645	30-39	12.997
646	30-39	13.0168
647	30-39	13.0366
648	30-39	13.0563
649	30-39	13.0797
650	30-39	13.0993
651	30-39	13.1194
652	30-39	13.139
653	30-39	13.1586
654	30-39	13.1784
655	30-39	13.1947
656	30-39	13.2143
657	30-39	13.2429
658	30-39	13.2538
659	30-39	13.2733
660	30-39	13.2931
661	30-39	13.313
662	30-39	13.3326
663	30-39	13.3612
664	30-39	13.3809
665	30-39	13.4005
666	30-39	13.4205
667	30-39	13.431
668	30-39	13.4506
669	30-39	13.4703
670	30-39	13.4992
671	30-39	13.5095
672	30-39	13.5385
673	30-39	13.5581
674	30-39	13.5776
675	30-39	13.5974
676	30-39	13.6172
677	30-39	13.6367
678	30-39	13.6471
679	30-39	13.676
680	30-39	13.6862
681	30-39	13.7151
682	30-39	13.7253
683	30-39	13.7544
684	30-39	13.7646
685	30-39	13.7841
686	30-39	13.8038
687	30-39	13.8233
688	30-39	13.8524
689	30-39	13.8718
690	30-39	13.8819
691	30-39	13.9015
692	30-39	13.9211
693	30-39	13.9406
694	30-39	13.9602
695	30-39	13.9796
696	30-39	13.9991
697	30-39	14.0186
698	30-39	14.0381
699	30-39	14.0577
700	30-39	14.0772
701	30-39	14.0968
702	30-39	14.126
703	30-39	14.1355
704	30-39	14.1551
705	30-39	14.1842
706	30-39	14.194
707	30-39	14.2234
708	30-39	14.2329
709	30-39	14.2624
710	30-39	14.2815
711	30-39	14.2912
712	30-39	14.3206
713	30-39	14.33
714	30-39	14.3595
715	30-39	14.379
716	30-39	14.3985
717	30-39	14.4179
718	30-39	14.4372
719	30-39	14.4467
720	30-39	14.466
721	30-39	14.4953
722	30-39	14.5046
723	30-39	14.5241
724	30-39	14.5536
725	30-39	14.5628
726	30-39	14.5923
727	30-39	14.6119
728	30-39	14.6209
729	30-39	14.6402
730	30-39	14.6699
731	30-39	14.6892
732	30-39	14.7088
733	30-39	14.7278
734	30-39	14.7474
735	30-39	14.7665
736	30-39	14.7755
737	30-39	14.8052
738	30-39	14.8142
739	30-39	14.8436
740	30-39	14.8631
741	30-39	14.8823
742	30-39	14.891
743	30-39	14.921
744	30-39	14.93
745	30-39	14.9489
746	30-39	14.9682
747	30-39	14.998
748	30-39	15.0067
749	30-39	15.0365
750	30-39	15.0452
751	30-39	15.0644
752	30-39	15.0944
753	30-39	15.1136
754	30-39	15.122
755	30-39	15.1519
756	30-39	15.1605
757	30-39	15.1901
758	30-39	15.1987
759	30-39	15.2179
760	30-39	15.2373
761	30-39	15.2673
762	30-39	15.2863
763	30-39	15.2947
764	30-39	15.3246
765	30-39	15.3332
766	30-39	15.3631
767	30-39	15.3823
768	30-39	15.3905
769	30-39	15.4096
770	30-39	15.4287
771	30-39	15.4478
772	30-39	15.4668
773	30-39	15.486
774	30-39	15.5162
775	30-39	15.5241
776	30-39	15.5544
777	30-39	15.5622
778	30-39	15.5924
779	30-39	15.6006
780	30-39	15.6305
781	30-39	15.6496
782	30-39	15.6575
783	30-39	15.6766
784	30-39	15.7068
785	30-39	15.7149
786	30-39	15.7337
787	30-39	15.7528
788	30-39	15.7833
789	30-39	15.7909
790	30-39	15.8098
791	30-39	15.8287
792	30-39	15.8479
793	30-39	15.8668
794	30-39	15.8859
795	30-39	15.916
796	30-39	15.9235
797	30-39	15.9424
798	30-39	15.973
799	30-39	15.9806
800	30-39	15.9997
801	30-39	16.03
802	30-39	16.0374
803	30-39	16.0678
804	30-39	16.0871
805	30-39	16.1058
806	30-39	16.1131
807	30-39	16.1322
808	30-39	16.151
809	30-39	16.17
810	30-39	16.1888
811	30-39	16.2078
812	30-39	16.2382
813	30-39	16.2572
814	30-39	16.2762
815	30-39	16.2948
816	30-39	16.3021
817	30-39	16.3326
818	30-39	16.3395
819	30-39	16.3587
820	30-39	16.3772
821	30-39	16.396
822	30-39	16.4152
823	30-39	16.4456
824	30-39	16.4527
825	30-39	16.4834
826	30-39	16.4904
827	30-39	16.5211
828	30-39	16.528
829	30-39	16.5468
830	30-39	16.5777
831	30-39	16.5965
832	30-39	16.6151
833	30-39	16.6219
834	30-39	16.6404
835	30-39	16.6594
836	30-39	16.6779
837	30-39	16.6969
838	30-39	16.7156
839	30-39	16.7342
840	30-39	16.7529
841	30-39	16.784
842	30-39	16.803
843	30-39	16.8214
844	30-39	16.8279
845	30-39	16.859
846	30-39	16.8775
847	30-39	16.8841
848	30-39	16.9149
849	30-39	16.9214
850	30-39	16.94
851	30-39	16.971
852	30-39	16.9896
853	30-39	17.0083
854	30-39	17.0272
855	30-39	17.0331
856	30-39	17.0644
857	30-39	17.0708
858	30-39	17.1017
859	30-39	17.1206
860	30-39	17.1389
861	30-39	17.1577
862	30-39	17.1763
863	30-39	17.1825
864	30-39	17.201
865	30-39	17.2322
866	30-39	17.238
867	30-39	17.2566
868	30-39	17.2879
869	30-39	17.2937
870	30-39	17.3123
871	30-39	17.3307
872	30-39	17.3618
873	30-39	17.3678
874	30-39	17.3866
875	30-39	17.4051
876	30-39	17.4365
877	30-39	17.4419
878	30-39	17.4605
879	30-39	17.4919
880	30-39	17.4977
881	30-39	17.5287
882	30-39	17.5474
883	30-39	17.5529
884	30-39	17.5847
885	30-39	17.6031
886	30-39	17.6086
887	30-39	17.6397
888	30-39	17.6582
889	30-39	17.664
890	30-39	17.6952
891	30-39	17.714
892	30-39	17.7194
893	30-39	17.7375
894	30-39	17.756
895	30-39	17.7875
896	30-39	17.806
897	30-39	17.8245
898	30-39	17.8428
899	30-39	17.8612
900	30-39	17.8665
901	30-39	17.8982
902	30-39	17.903
903	30-39	17.9349
904	30-39	17.9399
905	30-39	17.9717
906	30-39	17.99
907	30-39	17.995
908	30-39	18.0135
909	30-39	18.0315
910	30-39	18.0501
911	30-39	18.082
912	30-39	18.0865
913	30-39	18.1183
914	30-39	18.1231
915	30-39	18.1417
916	30-39	18.1598
917	30-39	18.1783
918	30-39	18.1962
919	30-39	18.2146
920	30-39	18.2331
921	30-39	18.2514
922	30-39	18.2694
923	30-39	18.3015
924	30-39	18.3059
925	30-39	18.3378
926	30-39	18.356
927	30-39	18.3611
928	30-39	18.3791
929	30-39	18.3973
930	30-39	18.4152
931	30-39	18.4339
932	30-39	18.4518
933	30-39	18.4701
934	30-39	18.5059
935	30-39	18.5065
936	30-39	18.5419
937	30-39	18.5428
938	30-39	18.5609
939	30-39	18.5967
940	30-39	18.6151
941	30-39	18.6332
942	30-39	18.6339
943	30-39	18.6519
944	30-39	18.67
945	30-39	18.6879
946	30-39	18.7062
947	30-39	18.7243
948	30-39	18.7602
949	30-39	18.7782
950	30-39	18.7785
951	30-39	18.8147
952	30-39	18.8327
953	30-39	18.833
954	30-39	18.8689
955	30-39	18.8869
956	30-39	18.9053
957	30-39	18.9053
958	30-39	18.9232
959	30-39	18.9415
960	30-39	18.9596
961	30-39	18.9957
962	30-39	19.0133
963	30-39	19.0314
964	30-39	19.0317
965	30-39	19.0497
966	30-39	19.0859
967	30-39	19.0855
968	30-39	19.1217
969	30-39	19.1218
970	30-39	19.1396
971	30-39	19.1574
972	30-39	19.1754
973	30-39	19.1934
974	30-39	19.2296
975	30-39	19.2476
976	30-39	19.266
977	30-39	19.2654
978	30-39	19.3017
979	30-39	19.3194
980	30-39	19.3375
981	30-39	19.3557
982	30-39	19.3553
983	30-39	19.3914
984	30-39	19.3908
985	30-39	19.4091
986	30-39	19.4267
987	30-39	19.4445
988	30-39	19.4623
989	30-39	19.4988
990	30-39	19.5166
991	30-39	19.5159
992	30-39	19.5338
993	30-39	19.5518
994	30-39	19.5696
995	30-39	19.6064
996	30-39	19.6241
997	30-39	19.6231
998	30-39	19.6599
999	30-39	19.6776
[truncated: 5,001 more rows]
