# Supplementary material for: CA125 and age-based models for ovarian cancer detection in primary care: a population-based external validation study
Source: Br J Cancer. 2025 Sep 17;133(10):1483–91. doi: 10.1038/s41416-025-03165-4 (PMC12603205; doi:10.1038/s41416-025-03165-4)
Supplement: Supplementary file 3 — Dataset containing the predicted risk by age (continuous) and CA125 level [file 41416_2025_3165_MOESM3_ESM.xls]

## Sheet: Sheet1
CA125 (U/ml)	Age (years)	Predicted risk of any ovarian cancer (%)	Predicted risk of invasive ovarian cancer (%)
1	30	0.013751	0.0210831
2	30	0.0242421	0.0220818
3	30	0.0337749	0.0226878
4	30	0.0427337	0.0231278
5	30	0.0512883	0.023475
6	30	0.0591077	0.0235363
7	30	0.0645505	0.0226072
8	30	0.0666029	0.0205613
9	30	0.0652004	0.017718
10	30	0.062062	0.014918
11	30	0.0621214	0.0136691
12	30	0.0690246	0.0146809
13	30	0.0861654	0.0187658
14	30	0.115062	0.0265975
15	30	0.157154	0.0391867
16	30	0.213075	0.057477
17	30	0.281138	0.0815388
18	30	0.3573	0.110191
19	30	0.439056	0.142518
20	30	0.524624	0.177739
21	30	0.612363	0.215028
22	30	0.700849	0.253592
23	30	0.788905	0.292714
24	30	0.875604	0.331787
25	30	0.960261	0.370322
26	30	1.0424	0.407946
27	30	1.12172	0.444395
28	30	1.19807	0.479503
29	30	1.27143	0.513179
30	30	1.34186	0.545399
31	30	1.4095	0.576193
32	30	1.47452	0.605623
33	30	1.53715	0.633795
34	30	1.59763	0.660815
35	30	1.65623	0.686819
36	30	1.71321	0.711952
37	30	1.76878	0.736319
38	30	1.8233	0.760113
39	30	1.87693	0.78343
40	30	1.92995	0.806422
41	30	1.98262	0.829228
42	30	2.03512	0.851963
43	30	2.08767	0.874741
44	30	2.14029	0.897575
45	30	2.19299	0.920471
46	30	2.24573	0.943403
47	30	2.29856	0.966409
48	30	2.35144	0.989467
49	30	2.4044	1.01258
50	30	2.45745	1.03577
51	30	2.51046	1.05895
52	30	2.56363	1.08224
53	30	2.6168	1.10555
54	30	2.67002	1.12891
55	30	2.72322	1.15227
56	30	2.77653	1.17572
57	30	2.82986	1.1992
58	30	2.88327	1.22274
59	30	2.93668	1.24631
60	30	2.99014	1.26992
61	30	3.04365	1.29358
62	30	3.09717	1.31727
63	30	3.15075	1.34101
64	30	3.20435	1.36478
65	30	3.25797	1.38858
66	30	3.31163	1.41243
67	30	3.3653	1.4363
68	30	3.41902	1.46022
69	30	3.47275	1.48417
70	30	3.52659	1.50821
71	30	3.58038	1.53223
72	30	3.63408	1.55623
73	30	3.68791	1.58031
74	30	3.74184	1.60448
75	30	3.79567	1.62862
76	30	3.84944	1.65273
77	30	3.90344	1.67701
78	30	3.95735	1.70125
79	30	4.01125	1.7255
80	30	4.06506	1.74972
81	30	4.11911	1.77411
82	30	4.17294	1.79839
83	30	4.2269	1.82277
84	30	4.28097	1.84723
85	30	4.33481	1.87158
86	30	4.38893	1.89612
87	30	4.44292	1.9206
88	30	4.49689	1.94509
89	30	4.55105	1.96972
90	30	4.60508	1.9943
91	30	4.65874	2.01866
92	30	4.71273	2.04325
93	30	4.76675	2.06788
94	30	4.82108	2.09273
95	30	4.87473	2.11717
96	30	4.92871	2.14184
97	30	4.98312	2.16681
98	30	5.0371	2.19152
99	30	5.0911	2.21627
100	30	5.1451	2.24105
101	30	5.19909	2.26584
102	30	5.25263	2.29037
103	30	5.30703	2.31547
104	30	5.36103	2.34033
105	30	5.415	2.3652
106	30	5.46851	2.38979
107	30	5.5229	2.41497
108	30	5.57683	2.43989
109	30	5.6303	2.46453
110	30	5.68471	2.48979
111	30	5.73863	2.51476
112	30	5.79256	2.53977
113	30	5.84646	2.56477
114	30	5.8998	2.58945
115	30	5.95367	2.61448
116	30	6.00808	2.63988
117	30	6.06141	2.66462
118	30	6.11576	2.69003
119	30	6.16901	2.71477
120	30	6.22284	2.73989
121	30	6.2772	2.76538
122	30	6.33099	2.79053
123	30	6.38417	2.81531
124	30	6.43849	2.84084
125	30	6.49224	2.86604
126	30	6.5461	2.89132
127	30	6.59979	2.91653
128	30	6.65275	2.94128
129	30	6.70718	2.967
130	30	6.76003	2.99173
131	30	6.81447	3.01752
132	30	6.86806	3.04277
133	30	6.92089	3.06756
134	30	6.97442	3.09282
135	30	7.02884	3.11869
136	30	7.08157	3.14348
137	30	7.1359	3.16934
138	30	7.18856	3.19413
139	30	7.24197	3.21944
140	30	7.29636	3.24541
141	30	7.3498	3.27078
142	30	7.40322	3.29617
143	30	7.45573	3.32098
144	30	7.50907	3.34636
145	30	7.56236	3.37174
146	30	7.61572	3.39718
147	30	7.67002	3.42327
148	30	7.72329	3.4487
149	30	7.77557	3.47351
150	30	7.82877	3.49895
151	30	7.88201	3.52443
152	30	7.93514	3.54987
153	30	7.9883	3.57535
154	30	8.04141	3.60083
155	30	8.09455	3.62634
156	30	8.14764	3.65186
157	30	8.20069	3.67736
158	30	8.25371	3.70288
159	30	8.30675	3.72843
160	30	8.35974	3.75397
161	30	8.41266	3.77949
162	30	8.46561	3.80506
163	30	8.51845	3.83057
164	30	8.57136	3.85616
165	30	8.62423	3.88174
166	30	8.67708	3.90734
167	30	8.72987	3.93292
168	30	8.78263	3.95852
169	30	8.83533	3.98409
170	30	8.88806	4.0097
171	30	8.94073	4.0353
172	30	8.99338	4.06091
173	30	9.04602	4.08655
174	30	9.09869	4.11222
175	30	9.15123	4.13784
176	30	9.20369	4.16342
177	30	9.25621	4.18908
178	30	9.30873	4.21475
179	30	9.36118	4.2404
180	30	9.41363	4.26608
181	30	9.46603	4.29175
182	30	9.51838	4.31741
183	30	9.57072	4.34308
184	30	9.62301	4.36875
185	30	9.6753	4.39445
186	30	9.72752	4.42012
187	30	9.77972	4.4458
188	30	9.8319	4.4715
189	30	9.88403	4.49718
190	30	9.93618	4.52291
191	30	9.98831	4.54865
192	30	10.0403	4.57431
193	30	10.0924	4.60004
194	30	10.1443	4.62573
195	30	10.1962	4.65145
196	30	10.2482	4.6772
197	30	10.3001	4.70294
198	30	10.352	4.72869
199	30	10.4038	4.75441
200	30	10.4556	4.78012
201	30	10.5074	4.8059
202	30	10.5592	4.83165
203	30	10.6108	4.85734
204	30	10.6625	4.88309
205	30	10.7142	4.90887
206	30	10.7657	4.9346
207	30	10.8173	4.96035
208	30	10.8688	4.98613
209	30	10.9204	5.01191
210	30	10.9718	5.03766
211	30	11.0233	5.06345
212	30	11.0747	5.0892
213	30	11.1261	5.11498
214	30	11.1774	5.14073
215	30	11.2287	5.16653
216	30	11.28	5.19229
217	30	11.3312	5.21804
218	30	11.3824	5.24384
219	30	11.4336	5.26966
220	30	11.4848	5.29545
221	30	11.5359	5.32121
222	30	11.5869	5.34697
223	30	11.6379	5.37273
224	30	11.6889	5.39856
225	30	11.7399	5.42433
226	30	11.7908	5.45013
227	30	11.8417	5.4759
228	30	11.8925	5.50167
229	30	11.9434	5.52751
230	30	11.9941	5.55326
231	30	12.0449	5.57908
232	30	12.0957	5.60491
233	30	12.1463	5.63068
234	30	12.197	5.6565
235	30	12.2476	5.68227
236	30	12.2981	5.708
237	30	12.3487	5.73385
238	30	12.3992	5.75962
239	30	12.4497	5.78542
240	30	12.5001	5.81123
241	30	12.5505	5.83701
242	30	12.6008	5.8628
243	30	12.6513	5.88866
244	30	12.7015	5.9144
245	30	12.7518	5.94021
246	30	12.802	5.96601
247	30	12.8522	5.99179
248	30	12.9023	6.01756
249	30	12.9523	6.04331
250	30	13.0025	6.06916
251	30	13.0525	6.09497
252	30	13.1025	6.12075
253	30	13.1524	6.14649
254	30	13.2024	6.17231
255	30	13.2523	6.19808
256	30	13.3022	6.22391
257	30	13.3519	6.24963
258	30	13.4017	6.27542
259	30	13.4515	6.30125
260	30	13.5011	6.32695
261	30	13.5508	6.35276
262	30	13.6005	6.37855
263	30	13.6501	6.40434
264	30	13.6997	6.43014
265	30	13.7491	6.45586
266	30	13.7986	6.48167
267	30	13.8481	6.50743
268	30	13.8975	6.53322
269	30	13.9468	6.55896
270	30	13.9962	6.58471
271	30	14.0455	6.61054
272	30	14.0948	6.6363
273	30	14.1439	6.662
274	30	14.1931	6.68775
275	30	14.2425	6.7137
276	30	14.2915	6.73933
277	30	14.3407	6.76516
278	30	14.3896	6.79083
279	30	14.4386	6.81658
280	30	14.4877	6.84241
281	30	14.5366	6.86815
282	30	14.5856	6.89399
283	30	14.6344	6.91967
284	30	14.6832	6.9454
285	30	14.7319	6.97109
286	30	14.7807	6.9969
287	30	14.8294	7.02261
288	30	14.8779	7.04821
289	30	14.9266	7.07403
290	30	14.9751	7.09968
291	30	15.0237	7.12542
292	30	15.0724	7.15129
293	30	15.1209	7.17702
294	30	15.1693	7.20266
295	30	15.2177	7.22838
296	30	15.266	7.25407
297	30	15.3143	7.27976
298	30	15.3625	7.30537
299	30	15.4109	7.3312
300	30	15.4589	7.35675
301	30	15.5073	7.38261
302	30	15.5554	7.40828
303	30	15.6034	7.43388
304	30	15.6513	7.45948
305	30	15.6997	7.48539
306	30	15.7475	7.51092
307	30	15.7953	7.53653
308	30	15.8432	7.56222
309	30	15.8911	7.58786
310	30	15.9389	7.61352
311	30	15.9868	7.63927
312	30	16.0348	7.66507
313	30	16.0824	7.69069
314	30	16.1298	7.71614
315	30	16.1775	7.74182
316	30	16.2254	7.76764
317	30	16.273	7.79332
318	30	16.3206	7.81898
319	30	16.3677	7.84439
320	30	16.4152	7.87003
321	30	16.4628	7.89578
322	30	16.5102	7.92144
323	30	16.5573	7.94686
324	30	16.6047	7.97257
325	30	16.6521	7.99829
326	30	16.6993	8.02385
327	30	16.7465	8.04945
328	30	16.7935	8.07492
329	30	16.8406	8.10053
330	30	16.8876	8.12607
331	30	16.9347	8.15174
332	30	16.982	8.17749
333	30	17.0288	8.20297
334	30	17.0756	8.22851
335	30	17.1227	8.25417
336	30	17.1695	8.27972
337	30	17.2163	8.30527
338	30	17.2631	8.33086
339	30	17.3095	8.3562
340	30	17.3563	8.38182
341	30	17.4028	8.40725
342	30	17.4495	8.43286
343	30	17.4961	8.45841
344	30	17.5428	8.48407
345	30	17.5891	8.50946
346	30	17.6355	8.53489
347	30	17.682	8.56051
348	30	17.7284	8.58602
349	30	17.7748	8.61151
350	30	17.821	8.63699
351	30	17.8675	8.6626
352	30	17.9135	8.68798
353	30	17.9597	8.71342
354	30	18.0059	8.73898
355	30	18.0522	8.76459
356	30	18.0984	8.79012
357	30	18.1444	8.8156
358	30	18.1904	8.84104
359	30	18.2363	8.86646
360	30	18.282	8.89175
361	30	18.3279	8.91718
362	30	18.374	8.94279
363	30	18.4198	8.96824
364	30	18.4653	8.99351
365	30	18.5113	9.01909
366	30	18.557	9.04452
367	30	18.6027	9.06993
368	30	18.6481	9.09525
369	30	18.6935	9.12053
370	30	18.7395	9.1462
371	30	18.7847	9.17143
372	30	18.8301	9.19677
373	30	18.8757	9.22224
374	30	18.921	9.24754
375	30	18.9663	9.27292
376	30	19.012	9.29855
377	30	19.0569	9.3236
378	30	19.1023	9.34908
379	30	19.1474	9.37442
380	30	19.1926	9.39979
381	30	19.238	9.42527
382	30	19.283	9.45055
383	30	19.3281	9.47594
384	30	19.3728	9.50104
385	30	19.4179	9.52641
386	30	19.463	9.5519
387	30	19.508	9.57724
388	30	19.5528	9.60251
389	30	19.5976	9.62779
390	30	19.6424	9.65313
391	30	19.687	9.67826
392	30	19.7319	9.70366
393	30	19.7764	9.72886
394	30	19.8212	9.75423
395	30	19.8657	9.77939
396	30	19.9102	9.8046
397	30	19.9547	9.8299
398	30	19.9991	9.85505
399	30	20.0438	9.8805
400	30	20.0881	9.90561
401	30	20.1325	9.93087
402	30	20.177	9.95621
403	30	20.221	9.9812
404	30	20.2653	10.0065
405	30	20.3095	10.0317
406	30	20.354	10.0571
407	30	20.398	10.0822
408	30	20.4422	10.1074
409	30	20.486	10.1324
410	30	20.5299	10.1574
411	30	20.5741	10.1828
412	30	20.6182	10.2081
413	30	20.6621	10.2332
414	30	20.7059	10.2582
415	30	20.7499	10.2835
416	30	20.7937	10.3087
417	30	20.8372	10.3335
418	30	20.881	10.3588
419	30	20.9249	10.384
420	30	20.9684	10.409
421	30	21.0123	10.4343
422	30	21.0555	10.4591
423	30	21.0995	10.4845
424	30	21.1431	10.5097
425	30	21.1861	10.5344
426	30	21.23	10.5599
427	30	21.2733	10.5848
428	30	21.3167	10.6099
429	30	21.3599	10.6349
430	30	21.4035	10.6601
431	30	21.4466	10.6851
432	30	21.4895	10.7099
433	30	21.5327	10.7349
434	30	21.5761	10.7601
435	30	21.619	10.785
436	30	21.6625	10.8103
437	30	21.705	10.835
438	30	21.7483	10.8602
439	30	21.7912	10.8851
440	30	21.8341	10.9101
441	30	21.8771	10.9352
442	30	21.92	10.9602
443	30	21.9626	10.985
444	30	22.0056	11.0101
445	30	22.0483	11.035
446	30	22.0909	11.0598
447	30	22.1336	11.0848
448	30	22.1765	11.11
449	30	22.2189	11.1347
450	30	22.2612	11.1595
451	30	22.3036	11.1843
452	30	22.3464	11.2094
453	30	22.3888	11.2343
454	30	22.4311	11.2591
455	30	22.4735	11.284
456	30	22.5157	11.3088
457	30	22.5581	11.3337
458	30	22.6006	11.3588
459	30	22.6427	11.3835
460	30	22.6849	11.4084
461	30	22.727	11.4332
462	30	22.7691	11.458
463	30	22.8116	11.4831
464	30	22.8533	11.5077
465	30	22.8954	11.5326
466	30	22.9371	11.5572
467	30	22.9796	11.5824
468	30	23.0215	11.6072
469	30	23.0629	11.6317
470	30	23.1052	11.6568
471	30	23.1467	11.6813
472	30	23.1883	11.706
473	30	23.2301	11.7308
474	30	23.2723	11.756
475	30	23.3133	11.7802
476	30	23.3554	11.8053
477	30	23.397	11.8301
478	30	23.4386	11.8549
479	30	23.48	11.8795
480	30	23.5212	11.904
481	30	23.5629	11.9289
482	30	23.6042	11.9534
483	30	23.6458	11.9784
484	30	23.6871	12.003
485	30	23.7281	12.0275
486	30	23.7691	12.0519
487	30	23.811	12.0771
488	30	23.8522	12.1018
489	30	23.8932	12.1263
490	30	23.9344	12.151
491	30	23.9752	12.1755
492	30	24.0163	12.2001
493	30	24.0573	12.2247
494	30	24.0981	12.2492
495	30	24.1426	12.2768
496	30	24.1801	12.2985
497	30	24.2207	12.3229
498	30	24.2653	12.3506
499	30	24.3062	12.3752
500	30	24.3432	12.3967
501	30	24.3841	12.4214
502	30	24.4284	12.4489
503	30	24.4654	12.4704
504	30	24.5098	12.4981
505	30	24.5465	12.5194
506	30	24.5872	12.544
507	30	24.6314	12.5716
508	30	24.6719	12.5962
509	30	24.7087	12.6176
510	30	24.7491	12.6421
511	30	24.7894	12.6665
512	30	24.8298	12.691
513	30	24.8699	12.7153
514	30	24.9104	12.74
515	30	24.9507	12.7645
516	30	24.9946	12.7921
517	30	25.0348	12.8165
518	30	25.0711	12.8377
519	30	25.115	12.8653
520	30	25.1549	12.8897
521	30	25.1951	12.9142
522	30	25.2312	12.9353
523	30	25.2713	12.9598
524	30	25.3112	12.9842
525	30	25.3509	13.0084
526	30	25.391	13.033
527	30	25.4308	13.0573
528	30	25.4705	13.0817
529	30	25.5104	13.1061
530	30	25.5541	13.1338
531	30	25.5937	13.1581
532	30	25.6332	13.1823
533	30	25.6688	13.2032
534	30	25.7124	13.2309
535	30	25.752	13.2553
536	30	25.7915	13.2796
537	30	25.8309	13.3038
538	30	25.8666	13.3249
539	30	25.9099	13.3525
540	30	25.9453	13.3734
541	30	25.9848	13.3978
542	30	26.0281	13.4254
543	30	26.0674	13.4496
544	30	26.1023	13.4702
545	30	26.1457	13.498
546	30	26.1807	13.5187
547	30	26.2242	13.5466
548	30	26.2591	13.5672
549	30	26.3022	13.5948
550	30	26.3414	13.6192
551	30	26.3802	13.6432
552	30	26.4151	13.6639
553	30	26.4582	13.6917
554	30	26.497	13.7157
555	30	26.5361	13.7401
556	30	26.5707	13.7605
557	30	26.6136	13.7882
558	30	26.6484	13.809
559	30	26.6871	13.833
560	30	26.7299	13.8606
561	30	26.7645	13.8813
562	30	26.8031	13.9054
563	30	26.8416	13.9293
564	30	26.8844	13.957
565	30	26.9188	13.9776
566	30	26.9573	14.0016
567	30	26.9959	14.0258
568	30	27.0383	14.0533
569	30	27.0769	14.0775
570	30	27.1108	14.0977
571	30	27.1493	14.1219
572	30	27.1918	14.1495
573	30	27.2302	14.1736
574	30	27.2685	14.1976
575	30	27.3024	14.2179
576	30	27.3404	14.2418
577	30	27.3827	14.2694
578	30	27.4168	14.2898
579	30	27.4546	14.3136
580	30	27.4927	14.3377
581	30	27.5307	14.3615
582	30	27.5688	14.3856
583	30	27.6109	14.4131
584	30	27.6491	14.4373
585	30	27.6868	14.4611
586	30	27.7247	14.4851
587	30	27.7582	14.5052
588	30	27.8003	14.5329
589	30	27.8337	14.553
590	30	27.8756	14.5805
591	30	27.909	14.6006
592	30	27.9511	14.6284
593	30	27.9843	14.6484
594	30	28.0263	14.676
595	30	28.0639	14.7
596	30	28.0967	14.7197
597	30	28.1345	14.7438
598	30	28.1764	14.7714
599	30	28.2135	14.795
600	30	28.2467	14.8152
601	30	28.2841	14.8389
602	30	28.3257	14.8665
603	30	28.363	14.8903
604	30	28.4004	14.9141
605	30	28.4375	14.9378
606	30	28.4702	14.9576
607	30	28.5074	14.9814
608	30	28.5446	15.0052
609	30	28.5863	15.0329
610	30	28.6234	15.0567
611	30	28.6601	15.0801
612	30	28.693	15.1002
613	30	28.7296	15.1236
614	30	28.7667	15.1474
615	30	28.8037	15.1711
616	30	28.8404	15.1946
617	30	28.8771	15.2182
618	30	28.9143	15.2422
619	30	28.9507	15.2654
620	30	28.9878	15.2894
621	30	29.0243	15.3128
622	30	29.0611	15.3365
623	30	29.0977	15.3601
624	30	29.1388	15.3877
625	30	29.1754	15.4113
626	30	29.212	15.435
627	30	29.2439	15.4544
628	30	29.2806	15.4782
629	30	29.3168	15.5014
630	30	29.3532	15.525
631	30	29.3943	15.5527
632	30	29.4306	15.5762
633	30	29.4623	15.5956
634	30	29.5035	15.6235
635	30	29.5397	15.6469
636	30	29.5761	15.6705
637	30	29.6122	15.694
638	30	29.6436	15.7132
639	30	29.6846	15.741
640	30	29.7159	15.7601
641	30	29.7521	15.7837
642	30	29.7927	15.8112
643	30	29.8288	15.8347
644	30	29.8648	15.8582
645	30	29.896	15.8773
646	30	29.932	15.9009
647	30	29.968	15.9243
648	30	30.0037	15.9475
649	30	30.0444	15.9753
650	30	30.0799	15.9985
651	30	30.1161	16.0222
652	30	30.1517	16.0454
653	30	30.1872	16.0686
654	30	30.223	16.092
655	30	30.2541	16.1113
656	30	30.2895	16.1344
657	30	30.3367	16.1683
658	30	30.3607	16.1811
659	30	30.3961	16.2043
660	30	30.4317	16.2277
661	30	30.4674	16.2512
662	30	30.5027	16.2744
663	30	30.5498	16.3082
664	30	30.5851	16.3314
665	30	30.6203	16.3546
666	30	30.6561	16.3783
667	30	30.6795	16.3907
668	30	30.7146	16.4138
669	30	30.7499	16.4371
670	30	30.7971	16.4712
671	30	30.8201	16.4834
672	30	30.8673	16.5176
673	30	30.9024	16.5408
674	30	30.9374	16.5638
675	30	30.9725	16.5871
676	30	31.0078	16.6105
677	30	31.0427	16.6336
678	30	31.0657	16.6458
679	30	31.1126	16.6799
680	30	31.1353	16.6919
681	30	31.1823	16.7261
682	30	31.2049	16.7381
683	30	31.252	16.7724
684	30	31.2747	16.7844
685	30	31.3093	16.8074
686	30	31.3442	16.8306
687	30	31.3788	16.8537
688	30	31.4257	16.888
689	30	31.4601	16.9108
690	30	31.4826	16.9227
691	30	31.5173	16.9459
692	30	31.5519	16.969
693	30	31.5863	16.9919
694	30	31.6209	17.015
695	30	31.6552	17.0379
696	30	31.6895	17.0608
697	30	31.724	17.0839
698	30	31.7583	17.1068
699	30	31.7927	17.1299
700	30	31.827	17.1528
701	30	31.8616	17.176
702	30	31.9081	17.2103
703	30	31.9296	17.2215
704	30	31.964	17.2446
705	30	32.0103	17.2788
706	30	32.0322	17.2903
707	30	32.0789	17.325
708	30	32.1003	17.3361
709	30	32.1471	17.3709
710	30	32.1807	17.3934
711	30	32.2024	17.4048
712	30	32.2489	17.4394
713	30	32.2701	17.4504
714	30	32.3168	17.4852
715	30	32.3507	17.508
716	30	32.3847	17.531
717	30	32.4185	17.5538
718	30	32.4522	17.5765
719	30	32.4734	17.5876
720	30	32.507	17.6104
721	30	32.5532	17.6448
722	30	32.5742	17.6557
723	30	32.608	17.6786
724	30	32.6543	17.7133
725	30	32.6751	17.7241
726	30	32.7214	17.7588
727	30	32.7552	17.7818
728	30	32.7758	17.7924
729	30	32.8092	17.8151
730	30	32.8556	17.8499
731	30	32.889	17.8726
732	30	32.9226	17.8956
733	30	32.9556	17.918
734	30	32.9892	17.9409
735	30	33.0223	17.9633
736	30	33.0427	17.9739
737	30	33.0888	18.0087
738	30	33.1092	18.0193
739	30	33.155	18.0538
740	30	33.1885	18.0767
741	30	33.2214	18.0992
742	30	33.2414	18.1094
743	30	33.2879	18.1447
744	30	33.3082	18.1552
745	30	33.3407	18.1773
746	30	33.3738	18.2
747	30	33.4199	18.235
748	30	33.4397	18.2451
749	30	33.4857	18.2801
750	30	33.5055	18.2903
751	30	33.5383	18.3128
752	30	33.5845	18.348
753	30	33.6173	18.3705
754	30	33.6366	18.3802
755	30	33.6826	18.4153
756	30	33.7023	18.4254
757	30	33.7478	18.4601
758	30	33.7674	18.4702
759	30	33.8	18.4927
760	30	33.8328	18.5153
761	30	33.8788	18.5505
762	30	33.9112	18.5728
763	30	33.9304	18.5826
764	30	33.9761	18.6176
765	30	33.9956	18.6277
766	30	34.0413	18.6627
767	30	34.0737	18.6851
768	30	34.0926	18.6947
769	30	34.125	18.7171
770	30	34.1573	18.7394
771	30	34.1896	18.7618
772	30	34.2217	18.784
773	30	34.2541	18.8064
774	30	34.2999	18.8418
775	30	34.3184	18.851
776	30	34.3642	18.8864
777	30	34.3826	18.8956
778	30	34.4283	18.9309
779	30	34.4471	18.9404
780	30	34.4924	18.9754
781	30	34.5245	18.9978
782	30	34.5429	19.007
783	30	34.5749	19.0293
784	30	34.6205	19.0647
785	30	34.639	19.074
786	30	34.6707	19.0961
787	30	34.7026	19.1183
788	30	34.7484	19.154
789	30	34.7663	19.1629
790	30	34.798	19.1849
791	30	34.8297	19.2071
792	30	34.8616	19.2294
793	30	34.8932	19.2515
794	30	34.925	19.2738
795	30	34.9701	19.3089
796	30	34.9879	19.3177
797	30	35.0194	19.3398
798	30	35.065	19.3755
799	30	35.0829	19.3844
800	30	35.1145	19.4066
801	30	35.1597	19.442
802	30	35.1773	19.4507
803	30	35.2225	19.4861
804	30	35.2543	19.5086
805	30	35.2855	19.5305
806	30	35.3029	19.539
807	30	35.3344	19.5612
808	30	35.3657	19.5832
809	30	35.397	19.6053
810	30	35.4282	19.6272
811	30	35.4595	19.6494
812	30	35.5046	19.6848
813	30	35.5358	19.7069
814	30	35.5671	19.7291
815	30	35.5979	19.7507
816	30	35.6152	19.7592
817	30	35.6602	19.7948
818	30	35.677	19.8029
819	30	35.7083	19.8251
820	30	35.739	19.8468
821	30	35.7699	19.8686
822	30	35.8012	19.8909
823	30	35.846	19.9264
824	30	35.8629	19.9346
825	30	35.908	19.9704
826	30	35.9247	19.9785
827	30	35.9697	20.0143
828	30	35.9863	20.0223
829	30	36.0172	20.0442
830	30	36.0622	20.0801
831	30	36.0929	20.102
832	30	36.1234	20.1237
833	30	36.14	20.1316
834	30	36.1703	20.1532
835	30	36.2012	20.1753
836	30	36.2315	20.1968
837	30	36.2623	20.2188
838	30	36.2928	20.2406
839	30	36.3232	20.2622
840	30	36.3536	20.284
841	30	36.3986	20.32
842	30	36.4294	20.3422
843	30	36.4595	20.3636
844	30	36.4755	20.3712
845	30	36.5203	20.4072
846	30	36.5505	20.4287
847	30	36.5666	20.4364
848	30	36.6111	20.4722
849	30	36.627	20.4797
850	30	36.6572	20.5014
851	30	36.7019	20.5374
852	30	36.732	20.559
853	30	36.7622	20.5808
854	30	36.7926	20.6027
855	30	36.8078	20.6095
856	30	36.8527	20.6459
857	30	36.8685	20.6533
858	30	36.9128	20.6892
859	30	36.9431	20.7111
860	30	36.9728	20.7324
861	30	37.0029	20.7542
862	30	37.0328	20.7757
863	30	37.0483	20.7829
864	30	37.078	20.8044
865	30	37.1225	20.8405
866	30	37.1376	20.8473
867	30	37.1673	20.8688
868	30	37.2119	20.9051
869	30	37.2269	20.9119
870	30	37.2567	20.9335
871	30	37.2862	20.9548
872	30	37.3305	20.9909
873	30	37.3456	20.9979
874	30	37.3755	21.0196
875	30	37.4051	21.0411
876	30	37.4495	21.0774
877	30	37.464	21.0838
878	30	37.4936	21.1053
879	30	37.538	21.1416
880	30	37.5528	21.1484
881	30	37.5967	21.1843
882	30	37.6264	21.206
883	30	37.6409	21.2123
884	30	37.6855	21.2491
885	30	37.7149	21.2704
886	30	37.7292	21.2768
887	30	37.7731	21.3128
888	30	37.8025	21.3342
889	30	37.8172	21.3409
890	30	37.8611	21.377
891	30	37.8907	21.3988
892	30	37.905	21.4051
893	30	37.9337	21.4259
894	30	37.963	21.4474
895	30	38.0071	21.4839
896	30	38.0363	21.5052
897	30	38.0655	21.5266
898	30	38.0945	21.5479
899	30	38.1235	21.5691
900	30	38.1375	21.5753
901	30	38.1817	21.6119
902	30	38.1952	21.6174
903	30	38.2395	21.6543
904	30	38.2532	21.6601
905	30	38.2975	21.6969
906	30	38.3262	21.718
907	30	38.3399	21.7238
908	30	38.3688	21.7451
909	30	38.3972	21.7659
910	30	38.4264	21.7875
911	30	38.4705	21.8243
912	30	38.4836	21.8296
913	30	38.5276	21.8663
914	30	38.5409	21.8718
915	30	38.5699	21.8933
916	30	38.5983	21.9141
917	30	38.6271	21.9355
918	30	38.6553	21.9562
919	30	38.684	21.9775
920	30	38.7128	21.9988
921	30	38.7413	22.02
922	30	38.7696	22.0408
923	30	38.8136	22.0777
924	30	38.8265	22.0829
925	30	38.8703	22.1197
926	30	38.8986	22.1406
927	30	38.9122	22.1465
928	30	38.9403	22.1673
929	30	38.9685	22.1883
930	30	38.9966	22.209
931	30	39.0254	22.2305
932	30	39.0532	22.2511
933	30	39.0816	22.2722
934	30	39.1296	22.3135
935	30	39.1381	22.3142
936	30	39.1856	22.3551
937	30	39.1943	22.3561
938	30	39.2224	22.377
939	30	39.2702	22.4182
940	30	39.2986	22.4394
941	30	39.3266	22.4603
942	30	39.335	22.4611
943	30	39.3629	22.4818
944	30	39.3908	22.5027
945	30	39.4185	22.5233
946	30	39.4467	22.5444
947	30	39.4745	22.5652
948	30	39.5223	22.6065
949	30	39.55	22.6272
950	30	39.5581	22.6277
951	30	39.6061	22.6693
952	30	39.6337	22.69
953	30	39.6418	22.6904
954	30	39.6893	22.7317
955	30	39.7169	22.7524
956	30	39.745	22.7735
957	30	39.7526	22.7735
958	30	39.7801	22.7941
959	30	39.8081	22.8153
960	30	39.8358	22.8361
961	30	39.8833	22.8775
962	30	39.9105	22.8978
963	30	39.9381	22.9186
964	30	39.946	22.919
965	30	39.9734	22.9396
966	30	40.0211	22.9813
967	30	40.0282	22.9808
968	30	40.0757	23.0224
969	30	40.0834	23.0225
970	30	40.1106	23.043
971	30	40.1378	23.0635
972	30	40.1652	23.0842
973	30	40.1926	23.1049
974	30	40.24	23.1465
975	30	40.2672	23.1671
976	30	40.295	23.1882
977	30	40.3019	23.1876
978	30	40.3493	23.2293
979	30	40.3762	23.2496
980	30	40.4036	23.2704
981	30	40.431	23.2913
982	30	40.438	23.2908
983	30	40.4851	23.3323
984	30	40.4918	23.3315
985	30	40.5193	23.3525
986	30	40.5461	23.3728
987	30	40.573	23.3932
988	30	40.6	23.4137
989	30	40.6474	23.4556
990	30	40.6742	23.476
991	30	40.6808	23.4751
992	30	40.7078	23.4957
993	30	40.7349	23.5164
994	30	40.7616	23.5367
995	30	40.8092	23.579
996	30	40.8359	23.5992
997	30	40.8422	23.5981
998	30	40.8897	23.6404
999	30	40.9162	23.6605
1000	30	40.9228	23.6598
1	31	0.0127379	0.0198501
2	31	0.0224562	0.0207905
3	31	0.0312869	0.021361
4	31	0.0395861	0.0217753
5	31	0.0475109	0.0221022
6	31	0.0547547	0.0221599
7	31	0.0597969	0.0212851
8	31	0.0616983	0.0193588
9	31	0.0603989	0.0166818
10	31	0.0574916	0.0140455
11	31	0.0575466	0.0128696
12	31	0.0639417	0.0138224
13	31	0.0798213	0.0176683
14	31	0.106593	0.0250422
15	31	0.145591	0.0368954
16	31	0.197405	0.0541168
17	31	0.260476	0.0767731
18	31	0.331059	0.103752
19	31	0.406835	0.134193
20	31	0.486155	0.16736
21	31	0.567497	0.202476
22	31	0.649542	0.238794
23	31	0.731199	0.27564
24	31	0.811609	0.312441
25	31	0.890134	0.348736
26	31	0.966329	0.384176
27	31	1.03992	0.41851
28	31	1.11077	0.451582
29	31	1.17885	0.483306
30	31	1.24422	0.513661
31	31	1.307	0.542673
32	31	1.36735	0.570401
33	31	1.4255	0.596944
34	31	1.48166	0.622403
35	31	1.53606	0.646905
36	31	1.58898	0.670587
37	31	1.64059	0.693549
38	31	1.69122	0.715971
39	31	1.74103	0.737944
40	31	1.79029	0.75961
41	31	1.83921	0.781103
42	31	1.88799	0.80253
43	31	1.93682	0.823997
44	31	1.98572	0.845518
45	31	2.03469	0.867098
46	31	2.0837	0.888712
47	31	2.1328	0.910397
48	31	2.18196	0.93213
49	31	2.23118	0.953915
50	31	2.2805	0.975773
51	31	2.32978	0.997623
52	31	2.37922	1.01958
53	31	2.42866	1.04156
54	31	2.47815	1.06358
55	31	2.52763	1.08561
56	31	2.57721	1.10771
57	31	2.62681	1.12985
58	31	2.6765	1.15204
59	31	2.72619	1.17426
60	31	2.77592	1.19653
61	31	2.82571	1.21884
62	31	2.87552	1.24117
63	31	2.92538	1.26356
64	31	2.97526	1.28597
65	31	3.02517	1.30843
66	31	3.07512	1.33091
67	31	3.12507	1.35342
68	31	3.17509	1.37599
69	31	3.22511	1.39857
70	31	3.27525	1.42124
71	31	3.32533	1.4439
72	31	3.37534	1.46653
73	31	3.42547	1.48925
74	31	3.4757	1.51205
75	31	3.52585	1.53482
76	31	3.57593	1.55756
77	31	3.62625	1.58047
78	31	3.67647	1.60333
79	31	3.72669	1.62622
80	31	3.77683	1.64906
81	31	3.82721	1.67208
82	31	3.87738	1.69498
83	31	3.92767	1.71798
84	31	3.97807	1.74106
85	31	4.02826	1.76404
86	31	4.07872	1.7872
87	31	4.12906	1.81029
88	31	4.17938	1.83341
89	31	4.22989	1.85665
90	31	4.28028	1.87984
91	31	4.33032	1.90283
92	31	4.38068	1.92603
93	31	4.43107	1.94928
94	31	4.48175	1.97273
95	31	4.53181	1.9958
96	31	4.58217	2.01909
97	31	4.63295	2.04265
98	31	4.68332	2.06598
99	31	4.73371	2.08935
100	31	4.78412	2.11273
101	31	4.83451	2.13614
102	31	4.8845	2.15929
103	31	4.93528	2.18299
104	31	4.9857	2.20646
105	31	5.03609	2.22994
106	31	5.08605	2.25316
107	31	5.13685	2.27693
108	31	5.18722	2.30046
109	31	5.23715	2.32372
110	31	5.28798	2.34758
111	31	5.33835	2.37116
112	31	5.38873	2.39477
113	31	5.43909	2.41838
114	31	5.48893	2.44168
115	31	5.53927	2.46533
116	31	5.59012	2.48932
117	31	5.63997	2.51268
118	31	5.69076	2.53668
119	31	5.74054	2.56004
120	31	5.79086	2.58377
121	31	5.84168	2.60784
122	31	5.89198	2.6316
123	31	5.9417	2.655
124	31	5.9925	2.67913
125	31	6.04277	2.70293
126	31	6.09314	2.72681
127	31	6.14336	2.75062
128	31	6.1929	2.77401
129	31	6.24381	2.79831
130	31	6.29326	2.82167
131	31	6.3442	2.84604
132	31	6.39434	2.8699
133	31	6.44378	2.89332
134	31	6.49388	2.91719
135	31	6.54482	2.94164
136	31	6.59417	2.96506
137	31	6.64503	2.9895
138	31	6.69433	3.01293
139	31	6.74434	3.03685
140	31	6.79526	3.06139
141	31	6.8453	3.08537
142	31	6.89532	3.10936
143	31	6.9445	3.13282
144	31	6.99446	3.1568
145	31	7.04438	3.18079
146	31	7.09436	3.20484
147	31	7.14523	3.2295
148	31	7.19514	3.25354
149	31	7.24412	3.27699
150	31	7.29398	3.30104
151	31	7.34387	3.32513
152	31	7.39367	3.34918
153	31	7.44349	3.37328
154	31	7.49328	3.39736
155	31	7.54309	3.42149
156	31	7.59286	3.44561
157	31	7.6426	3.46973
158	31	7.69232	3.49386
159	31	7.74205	3.51802
160	31	7.79174	3.54217
161	31	7.84138	3.56631
162	31	7.89104	3.59048
163	31	7.9406	3.61461
164	31	7.99024	3.63881
165	31	8.03984	3.66301
166	31	8.08942	3.68722
167	31	8.13896	3.71142
168	31	8.18847	3.73562
169	31	8.23793	3.75981
170	31	8.28741	3.78404
171	31	8.33685	3.80826
172	31	8.38627	3.83248
173	31	8.43569	3.85673
174	31	8.48513	3.88102
175	31	8.53446	3.90526
176	31	8.58372	3.92946
177	31	8.63305	3.95373
178	31	8.68237	3.97803
179	31	8.73162	4.00229
180	31	8.78089	4.02659
181	31	8.83011	4.05088
182	31	8.87929	4.07516
183	31	8.92846	4.09946
184	31	8.97759	4.12375
185	31	9.02672	4.14807
186	31	9.07579	4.17236
187	31	9.12485	4.19667
188	31	9.17389	4.22099
189	31	9.22289	4.2453
190	31	9.27191	4.26965
191	31	9.32092	4.29401
192	31	9.36979	4.3183
193	31	9.41873	4.34266
194	31	9.46757	4.36697
195	31	9.51643	4.39132
196	31	9.56531	4.4157
197	31	9.61413	4.44007
198	31	9.66294	4.46444
199	31	9.71167	4.48879
200	31	9.76038	4.51314
201	31	9.80912	4.53754
202	31	9.85781	4.56192
203	31	9.90638	4.58625
204	31	9.95501	4.61063
205	31	10.0037	4.63505
206	31	10.0522	4.65941
207	31	10.1007	4.68379
208	31	10.1493	4.70821
209	31	10.1978	4.73263
210	31	10.2462	4.75701
211	31	10.2947	4.78143
212	31	10.343	4.80583
213	31	10.3914	4.83024
214	31	10.4398	4.85464
215	31	10.4881	4.87907
216	31	10.5364	4.90347
217	31	10.5846	4.92787
218	31	10.6329	4.9523
219	31	10.6811	4.97677
220	31	10.7293	5.0012
221	31	10.7774	5.0256
222	31	10.8255	5.05001
223	31	10.8736	5.07442
224	31	10.9217	5.09888
225	31	10.9697	5.1233
226	31	11.0177	5.14775
227	31	11.0657	5.17217
228	31	11.1136	5.19659
229	31	11.1616	5.22107
230	31	11.2094	5.24547
231	31	11.2573	5.26994
232	31	11.3052	5.29442
233	31	11.3529	5.31885
234	31	11.4008	5.34332
235	31	11.4485	5.36774
236	31	11.4961	5.39213
237	31	11.5438	5.41663
238	31	11.5914	5.44105
239	31	11.6391	5.46551
240	31	11.6867	5.48998
241	31	11.7342	5.51442
242	31	11.7817	5.53886
243	31	11.8293	5.56338
244	31	11.8767	5.58779
245	31	11.9242	5.61225
246	31	11.9716	5.63672
247	31	12.019	5.66116
248	31	12.0663	5.68559
249	31	12.1135	5.71001
250	31	12.1609	5.73452
251	31	12.2082	5.75899
252	31	12.2554	5.78343
253	31	12.3025	5.80785
254	31	12.3497	5.83233
255	31	12.3968	5.85678
256	31	12.444	5.88127
257	31	12.4909	5.90566
258	31	12.538	5.93012
259	31	12.5851	5.95462
260	31	12.6319	5.979
261	31	12.6789	6.00348
262	31	12.7258	6.02794
263	31	12.7727	6.0524
264	31	12.8196	6.07688
265	31	12.8663	6.10128
266	31	12.9132	6.12577
267	31	12.9599	6.15021
268	31	13.0067	6.17468
269	31	13.0533	6.19909
270	31	13.0999	6.22352
271	31	13.1466	6.24803
272	31	13.1932	6.27248
273	31	13.2397	6.29686
274	31	13.2862	6.32129
275	31	13.333	6.34592
276	31	13.3793	6.37024
277	31	13.4258	6.39476
278	31	13.4721	6.41911
279	31	13.5185	6.44355
280	31	13.5649	6.46807
281	31	13.6112	6.4925
282	31	13.6576	6.51703
283	31	13.7038	6.5414
284	31	13.75	6.56582
285	31	13.7961	6.5902
286	31	13.8424	6.61471
287	31	13.8885	6.63911
288	31	13.9344	6.66341
289	31	13.9805	6.68792
290	31	14.0264	6.71227
291	31	14.0725	6.73672
292	31	14.1186	6.76128
293	31	14.1645	6.7857
294	31	14.2103	6.81005
295	31	14.2562	6.83447
296	31	14.302	6.85887
297	31	14.3478	6.88326
298	31	14.3934	6.90758
299	31	14.4393	6.93211
300	31	14.4848	6.95637
301	31	14.5307	6.98093
302	31	14.5763	7.0053
303	31	14.6218	7.02962
304	31	14.6672	7.05394
305	31	14.713	7.07854
306	31	14.7583	7.10279
307	31	14.8037	7.12711
308	31	14.8492	7.15152
309	31	14.8945	7.17588
310	31	14.9399	7.20025
311	31	14.9854	7.22472
312	31	15.0308	7.24922
313	31	15.0761	7.27356
314	31	15.121	7.29774
315	31	15.1663	7.32214
316	31	15.2117	7.34667
317	31	15.2569	7.37107
318	31	15.302	7.39546
319	31	15.3468	7.4196
320	31	15.3918	7.44396
321	31	15.437	7.46843
322	31	15.482	7.49282
323	31	15.5267	7.51697
324	31	15.5717	7.5414
325	31	15.6167	7.56585
326	31	15.6615	7.59014
327	31	15.7063	7.61447
328	31	15.7509	7.63868
329	31	15.7957	7.66302
330	31	15.8403	7.6873
331	31	15.8851	7.7117
332	31	15.93	7.73617
333	31	15.9745	7.76039
334	31	16.019	7.78467
335	31	16.0636	7.80906
336	31	16.1081	7.83335
337	31	16.1526	7.85765
338	31	16.1971	7.88198
339	31	16.2412	7.90607
340	31	16.2857	7.93043
341	31	16.3299	7.95461
342	31	16.3743	7.97896
343	31	16.4186	8.00325
344	31	16.463	8.02766
345	31	16.507	8.05179
346	31	16.5511	8.07599
347	31	16.5954	8.10035
348	31	16.6395	8.1246
349	31	16.6835	8.14885
350	31	16.7275	8.17308
351	31	16.7717	8.19744
352	31	16.8155	8.22158
353	31	16.8594	8.24578
354	31	16.9034	8.27009
355	31	16.9475	8.29445
356	31	16.9914	8.31873
357	31	17.0352	8.34298
358	31	17.079	8.36717
359	31	17.1227	8.39136
360	31	17.1662	8.41542
361	31	17.2098	8.43961
362	31	17.2537	8.46398
363	31	17.2973	8.48819
364	31	17.3407	8.51224
365	31	17.3844	8.53658
366	31	17.4279	8.56077
367	31	17.4714	8.58495
368	31	17.5147	8.60905
369	31	17.558	8.6331
370	31	17.6017	8.65753
371	31	17.6448	8.68154
372	31	17.6881	8.70566
373	31	17.7314	8.7299
374	31	17.7746	8.75398
375	31	17.8178	8.77814
376	31	17.8613	8.80253
377	31	17.9041	8.82637
378	31	17.9473	8.85063
379	31	17.9904	8.87475
380	31	18.0335	8.8989
381	31	18.0766	8.92315
382	31	18.1196	8.94722
383	31	18.1626	8.9714
384	31	18.2052	8.99529
385	31	18.2481	9.01945
386	31	18.2912	9.04371
387	31	18.3341	9.06784
388	31	18.3768	9.0919
389	31	18.4195	9.11597
390	31	18.4623	9.1401
391	31	18.5048	9.16403
392	31	18.5476	9.18822
393	31	18.5901	9.21221
394	31	18.6328	9.23638
395	31	18.6752	9.26034
396	31	18.7177	9.28435
397	31	18.7602	9.30845
398	31	18.8025	9.3324
399	31	18.8452	9.35664
400	31	18.8875	9.38056
401	31	18.9298	9.40462
402	31	18.9723	9.42876
403	31	19.0143	9.45256
404	31	19.0566	9.47664
405	31	19.0988	9.50063
406	31	19.1413	9.52483
407	31	19.1833	9.54875
408	31	19.2255	9.57276
409	31	19.2673	9.59657
410	31	19.3093	9.62047
411	31	19.3515	9.64462
412	31	19.3936	9.66871
413	31	19.4355	9.69265
414	31	19.4773	9.7165
415	31	19.5194	9.74062
416	31	19.5613	9.76457
417	31	19.6027	9.78826
418	31	19.6446	9.81229
419	31	19.6866	9.83638
420	31	19.7282	9.86019
421	31	19.7701	9.8843
422	31	19.8114	9.90798
423	31	19.8534	9.93217
424	31	19.8951	9.95618
425	31	19.9362	9.97971
426	31	19.9782	10.004
427	31	20.0196	10.0278
428	31	20.0611	10.0517
429	31	20.1024	10.0755
430	31	20.144	10.0996
431	31	20.1853	10.1233
432	31	20.2263	10.147
433	31	20.2676	10.1709
434	31	20.3091	10.1949
435	31	20.3502	10.2186
436	31	20.3918	10.2428
437	31	20.4325	10.2663
438	31	20.4739	10.2903
439	31	20.5149	10.3141
440	31	20.5559	10.3379
441	31	20.5971	10.3618
442	31	20.6382	10.3857
443	31	20.679	10.4093
444	31	20.7201	10.4333
445	31	20.7609	10.457
446	31	20.8017	10.4807
447	31	20.8426	10.5046
448	31	20.8837	10.5286
449	31	20.9242	10.5522
450	31	20.9647	10.5757
451	31	21.0054	10.5994
452	31	21.0463	10.6234
453	31	21.087	10.6472
454	31	21.1275	10.6708
455	31	21.168	10.6945
456	31	21.2085	10.7182
457	31	21.2491	10.742
458	31	21.2898	10.7659
459	31	21.3301	10.7895
460	31	21.3706	10.8132
461	31	21.4109	10.8369
462	31	21.4513	10.8606
463	31	21.4919	10.8846
464	31	21.532	10.908
465	31	21.5723	10.9318
466	31	21.6123	10.9553
467	31	21.653	10.9793
468	31	21.6932	11.003
469	31	21.7328	11.0263
470	31	21.7733	11.0503
471	31	21.8132	11.0737
472	31	21.853	11.0972
473	31	21.8931	11.121
474	31	21.9336	11.145
475	31	21.9729	11.1681
476	31	22.0133	11.192
477	31	22.0532	11.2157
478	31	22.0931	11.2394
479	31	22.1328	11.2629
480	31	22.1723	11.2863
481	31	22.2123	11.31
482	31	22.2519	11.3335
483	31	22.2919	11.3573
484	31	22.3314	11.3808
485	31	22.3709	11.4042
486	31	22.4102	11.4275
487	31	22.4504	11.4516
488	31	22.4899	11.4751
489	31	22.5293	11.4986
490	31	22.5688	11.5222
491	31	22.608	11.5455
492	31	22.6474	11.5691
493	31	22.6868	11.5926
494	31	22.726	11.6159
495	31	22.7687	11.6423
496	31	22.8047	11.663
497	31	22.8437	11.6863
498	31	22.8865	11.7128
499	31	22.9258	11.7363
500	31	22.9613	11.7568
501	31	23.0006	11.7804
502	31	23.0431	11.8067
503	31	23.0787	11.8273
504	31	23.1214	11.8537
505	31	23.1566	11.8741
506	31	23.1957	11.8976
507	31	23.2382	11.924
508	31	23.2772	11.9474
509	31	23.3124	11.9679
510	31	23.3513	11.9913
511	31	23.39	12.0146
512	31	23.4288	12.0381
513	31	23.4674	12.0613
514	31	23.5063	12.0848
515	31	23.545	12.1083
516	31	23.5873	12.1346
517	31	23.6259	12.158
518	31	23.6608	12.1783
519	31	23.703	12.2046
520	31	23.7414	12.2279
521	31	23.7801	12.2514
522	31	23.8147	12.2715
523	31	23.8533	12.295
524	31	23.8918	12.3183
525	31	23.9299	12.3414
526	31	23.9685	12.3649
527	31	24.0068	12.3882
528	31	24.045	12.4115
529	31	24.0834	12.4349
530	31	24.1254	12.4613
531	31	24.1635	12.4845
532	31	24.2015	12.5077
533	31	24.2357	12.5276
534	31	24.2777	12.5542
535	31	24.3159	12.5775
536	31	24.3539	12.6007
537	31	24.3918	12.6239
538	31	24.4261	12.644
539	31	24.4679	12.6704
540	31	24.502	12.6904
541	31	24.54	12.7137
542	31	24.5816	12.7402
543	31	24.6195	12.7633
544	31	24.6531	12.7831
545	31	24.6949	12.8096
546	31	24.7286	12.8294
547	31	24.7705	12.8561
548	31	24.8041	12.8758
549	31	24.8456	12.9022
550	31	24.8834	12.9255
551	31	24.9208	12.9485
552	31	24.9544	12.9684
553	31	24.996	12.9949
554	31	25.0333	13.0178
555	31	25.071	13.0412
556	31	25.1043	13.0608
557	31	25.1457	13.0873
558	31	25.1793	13.1071
559	31	25.2165	13.1301
560	31	25.2577	13.1565
561	31	25.2911	13.1763
562	31	25.3284	13.1994
563	31	25.3654	13.2223
564	31	25.4067	13.2488
565	31	25.4399	13.2685
566	31	25.477	13.2915
567	31	25.5142	13.3147
568	31	25.5552	13.341
569	31	25.5923	13.3641
570	31	25.6251	13.3835
571	31	25.6622	13.4066
572	31	25.7032	13.433
573	31	25.7402	13.4561
574	31	25.7771	13.4791
575	31	25.8098	13.4985
576	31	25.8465	13.5214
577	31	25.8873	13.5478
578	31	25.9202	13.5674
579	31	25.9567	13.5901
580	31	25.9935	13.6132
581	31	26.0301	13.636
582	31	26.0669	13.6591
583	31	26.1075	13.6854
584	31	26.1444	13.7086
585	31	26.1808	13.7314
586	31	26.2174	13.7543
587	31	26.2498	13.7737
588	31	26.2904	13.8001
589	31	26.3226	13.8193
590	31	26.3631	13.8457
591	31	26.3953	13.865
592	31	26.436	13.8916
593	31	26.4681	13.9108
594	31	26.5086	13.9372
595	31	26.545	13.9602
596	31	26.5766	13.979
597	31	26.6131	14.0021
598	31	26.6535	14.0286
599	31	26.6894	14.0512
600	31	26.7215	14.0705
601	31	26.7576	14.0933
602	31	26.7978	14.1197
603	31	26.8339	14.1425
604	31	26.87	14.1653
605	31	26.9059	14.188
606	31	26.9374	14.207
607	31	26.9734	14.2298
608	31	27.0094	14.2526
609	31	27.0496	14.2791
610	31	27.0855	14.3019
611	31	27.121	14.3243
612	31	27.1528	14.3436
613	31	27.1882	14.366
614	31	27.2241	14.3889
615	31	27.2598	14.4116
616	31	27.2953	14.4341
617	31	27.3309	14.4567
618	31	27.3668	14.4797
619	31	27.402	14.502
620	31	27.4379	14.525
621	31	27.4732	14.5475
622	31	27.5088	14.5702
623	31	27.5442	14.5928
624	31	27.5839	14.6192
625	31	27.6194	14.6418
626	31	27.6548	14.6645
627	31	27.6856	14.6831
628	31	27.7212	14.706
629	31	27.7561	14.7283
630	31	27.7914	14.7509
631	31	27.8312	14.7774
632	31	27.8663	14.7999
633	31	27.8969	14.8185
634	31	27.9368	14.8453
635	31	27.9719	14.8678
636	31	28.0071	14.8904
637	31	28.0421	14.9129
638	31	28.0725	14.9313
639	31	28.1122	14.958
640	31	28.1425	14.9763
641	31	28.1775	14.9989
642	31	28.2168	15.0253
643	31	28.2518	15.0479
644	31	28.2867	15.0704
645	31	28.3169	15.0887
646	31	28.3518	15.1113
647	31	28.3866	15.1338
648	31	28.4212	15.1561
649	31	28.4606	15.1827
650	31	28.4951	15.205
651	31	28.5301	15.2277
652	31	28.5646	15.25
653	31	28.599	15.2722
654	31	28.6336	15.2947
655	31	28.6638	15.3132
656	31	28.6981	15.3354
657	31	28.7439	15.3679
658	31	28.7672	15.3802
659	31	28.8014	15.4024
660	31	28.8359	15.4249
661	31	28.8706	15.4475
662	31	28.9048	15.4697
663	31	28.9504	15.5022
664	31	28.9846	15.5245
665	31	29.0188	15.5467
666	31	29.0535	15.5694
667	31	29.0762	15.5813
668	31	29.1102	15.6035
669	31	29.1445	15.6259
670	31	29.1902	15.6586
671	31	29.2126	15.6703
672	31	29.2583	15.7031
673	31	29.2924	15.7254
674	31	29.3263	15.7475
675	31	29.3604	15.7699
676	31	29.3946	15.7924
677	31	29.4284	15.8145
678	31	29.4507	15.8262
679	31	29.4963	15.859
680	31	29.5183	15.8705
681	31	29.5639	15.9033
682	31	29.5859	15.9148
683	31	29.6315	15.9478
684	31	29.6535	15.9593
685	31	29.6872	15.9814
686	31	29.721	16.0037
687	31	29.7547	16.0259
688	31	29.8002	16.0588
689	31	29.8336	16.0807
690	31	29.8553	16.0921
691	31	29.889	16.1144
692	31	29.9226	16.1366
693	31	29.956	16.1586
694	31	29.9896	16.1808
695	31	30.023	16.2028
696	31	30.0563	16.2248
697	31	30.0898	16.247
698	31	30.1231	16.269
699	31	30.1565	16.2911
700	31	30.1898	16.3132
701	31	30.2234	16.3355
702	31	30.2686	16.3684
703	31	30.2895	16.3792
704	31	30.3229	16.4014
705	31	30.3679	16.4343
706	31	30.3891	16.4453
707	31	30.4345	16.4786
708	31	30.4553	16.4893
709	31	30.5008	16.5227
710	31	30.5335	16.5443
711	31	30.5545	16.5553
712	31	30.5998	16.5885
713	31	30.6204	16.5991
714	31	30.6658	16.6325
715	31	30.6987	16.6545
716	31	30.7318	16.6766
717	31	30.7646	16.6985
718	31	30.7974	16.7204
719	31	30.818	16.731
720	31	30.8507	16.7529
721	31	30.8956	16.786
722	31	30.916	16.7965
723	31	30.9489	16.8185
724	31	30.9939	16.8518
725	31	31.0141	16.8622
726	31	31.0592	16.8956
727	31	31.0921	16.9177
728	31	31.1121	16.9279
729	31	31.1445	16.9496
730	31	31.1897	16.9832
731	31	31.2222	17.005
732	31	31.2549	17.027
733	31	31.287	17.0486
734	31	31.3197	17.0706
735	31	31.3519	17.0922
736	31	31.3717	17.1024
737	31	31.4167	17.1358
738	31	31.4365	17.146
739	31	31.481	17.1792
740	31	31.5137	17.2013
741	31	31.5457	17.2228
742	31	31.5652	17.2327
743	31	31.6104	17.2666
744	31	31.6302	17.2767
745	31	31.6618	17.298
746	31	31.694	17.3198
747	31	31.7389	17.3535
748	31	31.7582	17.3632
749	31	31.803	17.3969
750	31	31.8223	17.4066
751	31	31.8542	17.4283
752	31	31.8993	17.4622
753	31	31.9312	17.4838
754	31	31.95	17.4932
755	31	31.9948	17.527
756	31	32.0139	17.5367
757	31	32.0583	17.5701
758	31	32.0774	17.5797
759	31	32.1092	17.6014
760	31	32.1411	17.6232
761	31	32.1859	17.657
762	31	32.2174	17.6785
763	31	32.2362	17.6879
764	31	32.2807	17.7215
765	31	32.2997	17.7313
766	31	32.3442	17.765
767	31	32.3759	17.7866
768	31	32.3943	17.7958
769	31	32.4259	17.8173
770	31	32.4573	17.8388
771	31	32.4888	17.8604
772	31	32.5201	17.8817
773	31	32.5517	17.9033
774	31	32.5963	17.9374
775	31	32.6144	17.9463
776	31	32.659	17.9803
777	31	32.677	17.9892
778	31	32.7216	18.0232
779	31	32.7399	18.0323
780	31	32.784	18.066
781	31	32.8153	18.0876
782	31	32.8333	18.0964
783	31	32.8645	18.1179
784	31	32.909	18.1519
785	31	32.927	18.161
786	31	32.958	18.1822
787	31	32.9891	18.2036
788	31	33.0338	18.238
789	31	33.0513	18.2465
790	31	33.0821	18.2677
791	31	33.1131	18.2891
792	31	33.1442	18.3106
793	31	33.175	18.3319
794	31	33.2061	18.3533
795	31	33.2501	18.3872
796	31	33.2675	18.3957
797	31	33.2982	18.4169
798	31	33.3427	18.4513
799	31	33.3602	18.4599
800	31	33.3911	18.4812
801	31	33.4352	18.5154
802	31	33.4524	18.5237
803	31	33.4965	18.5578
804	31	33.5276	18.5795
805	31	33.558	18.6006
806	31	33.575	18.6087
807	31	33.6058	18.6302
808	31	33.6363	18.6513
809	31	33.6669	18.6727
810	31	33.6973	18.6938
811	31	33.728	18.7151
812	31	33.7719	18.7493
813	31	33.8024	18.7705
814	31	33.833	18.7919
815	31	33.8631	18.8128
816	31	33.88	18.821
817	31	33.9239	18.8553
818	31	33.9404	18.863
819	31	33.971	18.8845
820	31	34.001	18.9054
821	31	34.0311	18.9264
822	31	34.0618	18.9479
823	31	34.1055	18.9821
824	31	34.122	18.99
825	31	34.1661	19.0245
826	31	34.1824	19.0323
827	31	34.2264	19.0668
828	31	34.2426	19.0745
829	31	34.2728	19.0957
830	31	34.3168	19.1303
831	31	34.3468	19.1514
832	31	34.3767	19.1723
833	31	34.3928	19.1799
834	31	34.4225	19.2007
835	31	34.4527	19.222
836	31	34.4823	19.2427
837	31	34.5125	19.264
838	31	34.5423	19.285
839	31	34.572	19.3058
840	31	34.6018	19.3268
841	31	34.6458	19.3616
842	31	34.6759	19.3829
843	31	34.7053	19.4036
844	31	34.721	19.4109
845	31	34.7648	19.4457
846	31	34.7943	19.4664
847	31	34.8101	19.4738
848	31	34.8536	19.5084
849	31	34.8692	19.5156
850	31	34.8988	19.5365
851	31	34.9425	19.5712
852	31	34.9719	19.592
853	31	35.0015	19.613
854	31	35.0313	19.6342
855	31	35.0461	19.6408
856	31	35.09	19.6758
857	31	35.1055	19.683
858	31	35.1489	19.7176
859	31	35.1786	19.7388
860	31	35.2076	19.7593
861	31	35.2371	19.7803
862	31	35.2664	19.8011
863	31	35.2815	19.8081
864	31	35.3106	19.8288
865	31	35.3542	19.8637
866	31	35.3689	19.8702
867	31	35.3981	19.891
868	31	35.4417	19.926
869	31	35.4564	19.9326
870	31	35.4856	19.9533
871	31	35.5145	19.9739
872	31	35.5579	20.0088
873	31	35.5727	20.0155
874	31	35.6019	20.0364
875	31	35.6309	20.0572
876	31	35.6745	20.0923
877	31	35.6887	20.0984
878	31	35.7177	20.1192
879	31	35.7612	20.1542
880	31	35.7757	20.1607
881	31	35.8187	20.1954
882	31	35.8478	20.2164
883	31	35.8619	20.2225
884	31	35.9057	20.2579
885	31	35.9344	20.2786
886	31	35.9486	20.2847
887	31	35.9916	20.3195
888	31	36.0203	20.3402
889	31	36.0347	20.3466
890	31	36.0778	20.3815
891	31	36.1068	20.4025
892	31	36.1208	20.4086
893	31	36.149	20.4287
894	31	36.1777	20.4494
895	31	36.221	20.4846
896	31	36.2495	20.5052
897	31	36.2782	20.5259
898	31	36.3066	20.5464
899	31	36.3351	20.567
900	31	36.3488	20.5729
901	31	36.3921	20.6083
902	31	36.4053	20.6136
903	31	36.4489	20.6493
904	31	36.4623	20.6549
905	31	36.5057	20.6904
906	31	36.5339	20.7108
907	31	36.5473	20.7164
908	31	36.5757	20.737
909	31	36.6035	20.757
910	31	36.6322	20.7779
911	31	36.6755	20.8135
912	31	36.6883	20.8185
913	31	36.7314	20.854
914	31	36.7445	20.8594
915	31	36.773	20.8801
916	31	36.8008	20.9002
917	31	36.8291	20.9209
918	31	36.8567	20.9409
919	31	36.8849	20.9614
920	31	36.9132	20.982
921	31	36.9412	21.0025
922	31	36.9689	21.0226
923	31	37.0121	21.0583
924	31	37.0248	21.0633
925	31	37.0678	21.0988
926	31	37.0956	21.1191
927	31	37.1089	21.1248
928	31	37.1365	21.1449
929	31	37.1643	21.1651
930	31	37.1918	21.1851
931	31	37.2201	21.2059
932	31	37.2474	21.2258
933	31	37.2753	21.2462
934	31	37.3225	21.2862
935	31	37.3307	21.2869
936	31	37.3774	21.3263
937	31	37.386	21.3273
938	31	37.4136	21.3475
939	31	37.4606	21.3874
940	31	37.4884	21.4079
941	31	37.5159	21.4281
942	31	37.5242	21.4288
943	31	37.5516	21.4489
944	31	37.579	21.469
945	31	37.6062	21.4889
946	31	37.6339	21.5093
947	31	37.6613	21.5295
948	31	37.7082	21.5694
949	31	37.7355	21.5894
950	31	37.7434	21.5899
951	31	37.7906	21.6301
952	31	37.8177	21.6501
953	31	37.8256	21.6505
954	31	37.8724	21.6905
955	31	37.8995	21.7105
956	31	37.9271	21.7309
957	31	37.9346	21.7309
958	31	37.9616	21.7508
959	31	37.9891	21.7713
960	31	38.0163	21.7914
961	31	38.0631	21.8315
962	31	38.0898	21.8511
963	31	38.1169	21.8712
964	31	38.1247	21.8716
965	31	38.1517	21.8916
966	31	38.1986	21.9319
967	31	38.2056	21.9314
968	31	38.2523	21.9717
969	31	38.2598	21.9718
970	31	38.2866	21.9915
971	31	38.3134	22.0114
972	31	38.3403	22.0314
973	31	38.3673	22.0515
974	31	38.4139	22.0917
975	31	38.4407	22.1116
976	31	38.468	22.1321
977	31	38.4748	22.1315
978	31	38.5214	22.1718
979	31	38.5479	22.1914
980	31	38.5749	22.2116
981	31	38.6019	22.2318
982	31	38.6087	22.2313
983	31	38.6551	22.2715
984	31	38.6617	22.2707
985	31	38.6888	22.2911
986	31	38.7151	22.3107
987	31	38.7416	22.3304
988	31	38.7682	22.3502
989	31	38.8148	22.3908
990	31	38.8412	22.4105
991	31	38.8477	22.4097
992	31	38.8743	22.4296
993	31	38.901	22.4496
994	31	38.9273	22.4693
995	31	38.9742	22.5102
996	31	39.0004	22.5298
997	31	39.0066	22.5288
998	31	39.0534	22.5697
999	31	39.0795	22.5892
[truncated: 58,001 more rows]
